# Supplementary material for: Transcriptional Circuits Regulating Developmental Processes in Candida albicans
Source: Front Cell Infect Microbiol. 2020 Dec 3;10:605711. doi: 10.3389/fcimb.2020.605711 (PMC7793994; doi:10.3389/fcimb.2020.605711)
Supplement: Supplementary Data Sheet 1 — Compilation and analysis of regulator binding interactions and target gene expression. Tab1 labeled “Tab1_Combined Core Circuits” contains compiled genome-wide chromatin immunoprecipitation (ChIP-seq or ChIP-chip) and expression profiling (RNA-seq or microarray) data for the core circuit regulators and their respective target genes. ChIP data and RNA-seq data values are in log2 format. Biofilm regulators ChIP data and differential gene expression data were derived from (Nobile et al., 2012). White-opaque regulators ChIP data were derived from (Zordan et al., 2007; Hernday et al., 2013; Lohse et al., 2013; Hernday et al., 2016; Lohse and Johnson, 2016). White-opaque differential gene expression data were derived from (Tuch et al., 2010). Iron homeostasis regulators ChIP data and differential gene expression data were derived from (Chen et al., 2011). Host proliferation ChIP data were derived from (Pérez et al., 2013). Host proliferation differential gene expression data were derived from (Rosenbach et al., 2010). Tab2 labeled “Tab2_Combined Networks” contains compiled genome-wide chromatin immunoprecipitation (ChIP-seq or ChIP-chip) and expression profiling (RNAseq or microarray) data for the core circuit regulators and all possible target genes in the C. albicans genome. ChIP data and RNA-seq data values are in log2 format. Biofilm regulators ChIP data and differential gene expression data were derived from (Nobile et al., 2012). White-opaque regulators ChIP data were derived from (Zordan et al., 2007; Hernday et al., 2013; Lohse et al., 2013; Hernday et al., 2016; Lohse and Johnson, 2016). White-opaque differential gene expression data were derived from (Tuch et al., 2010). Iron homeostasis regulators ChIP data and differential gene expression data were derived from (Chen et al., 2011). Host proliferation ChIP data were derived from (Pérez et al., 2013). Host proliferation differential gene expression data were derived from (Rosenbach et al., 2010). Tab3 labeled “T [file DataSheet_1.xlsx]

## Sheet: Tab1_Combined Core Circuits
ORF#	GENE_NAME	Circuit	Opaque/White RNAseq (log2)	White Cell Czf1 ChIP-chip	White Cell Efg1 ChIP-chip	White Cell Ahr1 ChIP-chip	White Cell Wor4 ChIP-seq	White Cell Ssn6 ChIP-chip	Bound in Wh?	Opaque Cell Wor1 ChIP-chip	Opaque Cell Wor2 ChIP-chip	Opaque Cell Czf1 ChIP-chip	Opaque Cell Efg1 ChIP-chip	Opaque Cell Wor3 ChIP-chip	Opaque Cell Ahr1 ChIP-chip	Opaque Cell Wor4 ChIP-seq	Opaque Cell Ssn6 ChIP-chip	Bound in Op?	Bound in Wh and/or Op?	# of 8 Op regulators bound in Op cells	Planktonic/Biofilm RNAseq Log2	Biofilm NDT80 ChIP-chip	Biofilm Brg1 ChIP-chip	Biofilm Efg1 ChIP-chip	Biofilm Bcr1 ChIP-chip	Biofilm Tec1 ChIP-chip	Biofilm Rob1 ChIP-chip	Bound in BF?	# of Core 6 BF TFs bound	Iron-replete/iron-depleted RNA microarray Log2	Low Iron Sef1 ChIP-chip	Iron Replete Sfu1 ChIP-chip	Low Iron Hap43 ChIP-chip	Up in Cecum	Down in Cecum	Up or Down in Cecum	Diff Expr Cecum or Iron	Todd Hewitt agar Rtg1/3 ChIP-seq	Todd Hewitt broth Zcf21 ChIP-seq	YPD agar Hms1	Tye7 Selected	WO/BF/CP Bound?	BF,OP,CP total binding events
orf19.1093	FLO8	BF	0.13																	0	-0.900218	0.58	0.997	0.848				1	3												Y	2	4
orf19.2119	NDT80	BF	-0.52																	0	-0.458407	1.785		0.911				1	2									Y			Y	2	4
orf19.4056	BRG1	BF	1.56	0.864		0.688	3.38		Y	2.754	3.456	1.28	2.357	1.329	1.564	9.76	2.726	Y	Y	8	-6.81396	2.902	0.795	1.091	0.879	2.04	1.207	1	6									Y	Y		Y	3	17
orf19.4590	RFX2	BF	3.18							0.769	1		0.921				1.426	Y	Y	4	-3.52258	2.278						1	1										Y			3	6
orf19.4998	ROB1	BF	-1.77							0.716								Y	Y	1	0.189408	1.495		1.041		1.135	1.107	1	4						Y	Y	Y	Y	Y		Y	3	8
orf19.5338	GAL4	BF	-1.33																	0	1.92784	1.13						1	1		2.25							Y	Y		Y	2	5
orf19.5908	TEC1	BF	-0.71		1.617	1.551		0.65	Y	0.857	0.847				2.288	6	0.861	Y	Y	5	-3.68661	2.293	0.871	1.677	1.023	1.934	1.338	1	6					Y		Y	Y	Y	Y		Y	3	14
orf19.723	BCR1	BF	0.6		0.86				Y	1.19	1.479		0.824			5.23	1.54	Y	Y	5	-2.03899	2.913	2.74	1.115	1.958	2.282	1.178	1	6												Y	3	12
orf19.610	EFG1	BF/WO	-2.05	0.54	1.139	1.611			Y	2.402	4.406	0.889	2.996	1.222	0.603	12.79	2.924	Y	Y	8	-0.124731	2.406	1.319	2.186	2.06	2.045	1.352	1	6										Y		Y	3	16
orf19.2315	RTG3	CP	0.14																	0	-0.263322								0														0
orf19.4166	ZCF21	CP	0.15							1.18	0.723							Y	Y	2	-2.44007	1.776	1.114	1.396	1.729		0.42	1	5									Y	Y	Y	Y	3	11
orf19.4722	RTG1	CP	-0.6																	0	0.471075								0														0
orf19.4941	TYE7	CP	-4.47	0.677	0.59				Y						0.682			Y	Y	1	0.932036	1.994	0.782	1.395	0.854			1	4									Y	Y	Y	Y	3	9
orf19.921	HMS1	CP	-3.26																	0	-1.59667	1.249		0.621				1	2									Y	Y	Y	Y	2	6
orf19.3753	SEF1	CP-I	-0.06																	0	-1.72864	1.722						1	1	-1.5625		0.983					Y					2	2
orf19.4869	SFU1	CP-I	0.29							1.193	1.122		0.916				1.607	Y	Y	4	-2.27936	1.596	0.48	0.997	0.612	0.741	0.471	1	6	1.8075			3.085				Y	Y			Y	3	13
orf19.681	HAP43	CP-I	-0.4																	0	-1.29938	0.953						1	1	-2.202	3.8						Y					2	2
orf19.3127	CZF1	WO	2.83	0.613					Y	2.52	2.664	1.763	2.308	1.24	0.723	14.83	2.186	Y	Y	8	-3.01052	0.903	0.901	1.979	0.922	1.616		1	5												Y	3	14
orf19.467	WOR3	WO	6.7							3.556	5.461	1.764	4.047	2.343	1.531	11.63	3.481	Y	Y	8	-5.02498	1.741	0.646	1.244	1.215			1	4												Y	3	13
orf19.4884	WOR1	WO	5.65		1.002		3.81		Y	3.992	5.496	0.866	4.142	2.408	1.796	16.98	3.752	Y	Y	8	-1.45025	2.162	1.053	1.248	0.895			1	4												Y	3	13
orf19.5992	WOR2	WO	1.56	0.653	0.61	1.46			Y	2.197	3.222	1.599	2.248	0.93	2.668	13.71	1.655	Y	Y	8	0.865586	1.726	1.703	1.671	1.639			1	4										Y		Y	3	14
orf19.6713	WOR4	WO	-0.3	0.582					Y	2.622	4.859	1.906	1.312	1.524	0.59	13.25	3.249	Y	Y	8	0.108523	1.421	0.94	1.579	1.817			1	4									Y			Y	3	14
orf19.6798	SSN6	WO	0.07							0.923	0.708		0.683				0.939	Y	Y	4	0.896978	2.179	0.501	0.71	0.584	1.432		1	5									Y	Y		Y	3	12
orf19.7381	AHR1	WO	0.26			1.513		1.157	Y	1.891	1.722			0.641	2.635	5.37	1.208	Y	Y	6	-2.16391	1.826	1.319	0.965	1.551	1.247		1	5					Y		Y	Y	Y	Y		Y	3	14

## Sheet: Tab2_Combined Networks
ORF#	GENE_NAME	Opaque/White RNAseq (log2)	White Cell Czf1 ChIP-chip	White Cell Efg1 ChIP-chip	White Cell Ahr1 ChIP-chip	White Cell Wor4 ChIP-seq	White Cell Ssn6 ChIP-chip	Bound in Wh?	Opaque Cell Wor1 ChIP-chip	Opaque Cell Wor2 ChIP-chip	Opaque Cell Czf1 ChIP-chip	Opaque Cell Efg1 ChIP-chip	Opaque Cell Wor3 ChIP-chip	Opaque Cell Ahr1 ChIP-chip	Opaque Cell Wor4 ChIP-seq	Opaque Cell Ssn6 ChIP-chip	Bound in Op?	Bound in Wh and/or Op?	Planktonic/Biofilm RNAseq Log2	Biofilm NDT80 ChIP-chip	Biofilm Brg1 ChIP-chip	Biofilm Efg1 ChIP-chip	Biofilm Bcr1 ChIP-chip	Biofilm Tec1 ChIP-chip	Biofilm Rob1 ChIP-chip	Bound in BF?	Iron-replete/iron-depleted RNA microarray Log2	Low Iron Sef1 ChIP-chip	Iron Replete Sfu1 ChIP-chip	Low Iron Hap43 ChIP-chip	Todd Hewitt agar Rtg1/3 ChIP-seq	Todd Hewitt broth Zcf21 ChIP-seq	YPD agar Hms1	Tye7 Selected	Cecum upregulated (Rosenbach S3)	Cecum downregulated (Rosenbach S4)	Up or Down in Cecum	Diff Reg Iron or Cecum	WO/BF/CP Bound?
caalfmp01	COX2	-0.02																	-0.729403
caalfmp02	NAD6	0.09																	-0.902266
caalfmp03	NAD1	0																	-0.795766
caalfmp04	COX3A	-0.23																	NA
caalfmp05	ATP9	0.4																	-2.29381
caalfmp06	ATP6	-0.02																	-0.384
caalfmp07	ATP8	0.91																	-1.21159
caalfmp08	COX1	-0.06																	NA
caalfmp09	NAD2	-0.89																	0.335734
caalfmp10	NAD3	-0.26																	-1.42769
caalfmp11	COB	-0.2																	NA
caalfmp12	NAD4L	-1.09																	NA
caalfmp13	NAD5	-0.01																	-0.0798535
caalfmp14	NAD4	0.13																	-0.836958
caalfmp15	COX3B	-0.23																	NA
orf19.10	ALK8	1.63																	-3.13798
orf19.100	orf19.100	-1.15																	-2.56154																Y		Y	Y
orf19.1002	orf19.1002	0.61																	-0.367158
orf19.1005	orf19.1005	1.43							0.823								Y	Y	-2.00007																				1
orf19.1007	KCS1	0.12							0.665								Y	Y	-1.70332																				1
orf19.1008	orf19.1008	0.23							0.665								Y	Y	NA																				1
orf19.1009	orf19.1009	1							0.665								Y	Y	-0.0356302																				1
orf19.101	RIM9	-0.49																	-1.98462
orf19.1010	MNT3	-0.21																	-1.31348
orf19.1011	MNN21	0.33																	-0.00483062
orf19.1012	orf19.1012	0.13																	0.832291
orf19.102	orf19.102	-0.17																	0.202204
orf19.1026	orf19.1026	-0.35																	-0.0798829
orf19.1026.1	orf19.1026.1	-0.3																	NA
orf19.1027	PDR16	-1.49																	0.314788									2.25											1
orf19.1028	ELA1	-0.08																	-1.90885
orf19.1029	RPP1	0																	-1.9176
orf19.103	KAR5	-0.15																	-1.87105
orf19.1030	orf19.1030	-0.93																	0.0771006																	Y	Y	Y
orf19.1031	HMG1	0.47																	0.565371													Y				Y	Y	Y	1
orf19.1032	SKO1	-0.5																	0.295536
orf19.1033	STR2	-0.55																	-0.211186
orf19.1034	orf19.1034	-0.16																	-0.664217																	Y	Y	Y
orf19.1035	WAR1	-0.24																	-1.74789
orf19.1036	MNS1	0.29																	0.688721
orf19.1037	orf19.1037	0.36																	0.715272													Y							1
orf19.1039	BET4	-0.19																	0.0494169
orf19.104	orf19.104	-0.45																	-1.51463
orf19.1040	MAD2	-0.47																	-0.459505
orf19.1041	orf19.1041	-0.24																	-0.179684
orf19.1042	POR1	0.69																	0.604291
orf19.1043	orf19.1043	-0.01																	-0.489589
orf19.1045	orf19.1045	-0.59																	-1.12638
orf19.1047	ERB1	-0.76																	-0.532536
orf19.1048	IFD6	0.56					0.891	Y										Y	-4.95882		0.616					Y							Y						3
orf19.1049	orf19.1049	0.13																	-0.872412
orf19.105	HAL22	-0.93																	0.768561																	Y	Y	Y
orf19.1050	orf19.1050	0.06																	-0.13144																	Y	Y	Y
orf19.1051	HTA2	-0.61																	2.76775
orf19.1052	orf19.1052	-0.81																	2.50437
orf19.1053	orf19.1053	0.34																	-0.167576
orf19.1054	orf19.1054	-0.11																	0.910335
orf19.1055	CDC3	0.3																	0.271045
orf19.1057	orf19.1057	-0.29																	1.06892
orf19.1058	orf19.1058	-0.19																	0.26909
orf19.1059	HHF1	-0.86																	2.36752
orf19.1060	orf19.1060	0.44																	-1.08862
orf19.1061	HHT21	-0.92																	3.80277																Y		Y	Y
orf19.1062	orf19.1062	-1.99																	-3.40753
orf19.1063	orf19.1063	-0.55																	0.298462
orf19.1064	ACS2	-0.07																	2.38609	1.712						Y										Y	Y	Y	1
orf19.1065	SSA2	0.31																	2.36351		0.5	0.632				Y					Y					Y	Y	Y	2
orf19.1066	GIG1	1.74																	-0.506018		0.562		0.634		0.41	Y													1
orf19.1067	GPM2	-0.76																	1.12019		0.562					Y													1
orf19.1069	RPN4	-0.81																	-3.70683				0.622		0.41	Y					Y		Y		Y		Y	Y	2
orf19.107	orf19.107	0.08																	-1.05736
orf19.1070	orf19.1070	-0.92																	0.88789
orf19.10711	PIKALPHA	0.42																	0.220979
orf19.10712	MTLALPHA1	-1.63																	-4.64647
orf19.10713	PAPALPHA	0.27																	0.465159
orf19.1075	orf19.1075	0.01																	-3.33741	1.242	0.573					Y													1
orf19.1075.1	orf19.1075.1	-0.19																	NA
orf19.1077	ATM1	-0.4																	-0.571352									4											1
orf19.1078	HBR2	0.38												0.915			Y	Y	-0.43259																				1
orf19.1080	orf19.1080	2.58												0.915			Y	Y	0.807023																				1
orf19.1082	orf19.1082	0.51																	-1.91047
orf19.1082.1	orf19.1082.1	0.49																	-0.0984106																Y		Y	Y
orf19.1083	orf19.1083	-0.21																	-0.208284
orf19.1084	CDC39	-0.42																	-0.642867
orf19.1085	orf19.1085	0.07																	0.462062																	Y	Y	Y
orf19.1086	orf19.1086	0.06																	0.742797
orf19.1087	orf19.1087	-0.38																	-1.90263
orf19.1089	PEX11	0.51																	-1.26814
orf19.109	orf19.109	-0.27																	0.389646
orf19.1090	orf19.1090	0.23																	-1.92286
orf19.1091	NOP8	-0.4																	-1.3516
orf19.1092	orf19.1092	0.08																	0.249445
orf19.1093	FLO8	0.13																	-0.900218	0.58	0.997	0.848				Y								Y					2
orf19.1095	GLE2	-0.27																	0.807665
orf19.1096	orf19.1096	-0.28																	-0.579377
orf19.1097	ALS2	-2.21																	1.86839
orf19.11	orf19.11	-0.23																	NA												Y								1
orf19.1105	orf19.1105	0.19																	2.47479
orf19.1105.2	PGA56	0.64							1.831	1.252		2.02			4.56	1.702	Y	Y	-1.94159	1.803		1.249			0.608	Y					Y				Y		Y	Y	3
orf19.1105.3	orf19.1105.3	-1.31							1.831	1.252		2.02			4.56	1.702	Y	Y	0.55555	1.255		0.592				Y													2
orf19.1106	orf19.1106	-1.98							1.105	0.765		1.001				0.802	Y	Y	-1.16137	1.699		1.012	0.784		0.608	Y					Y								3
orf19.1107	orf19.1107	-1.27																	-1.27784																Y		Y	Y
orf19.1108	HAM1	-0.52																	-0.226203
orf19.1109	orf19.1109	0.09																	0.114327
orf19.111	CAN2	-2.23							1.302	1.232		0.654				1.054	Y	Y	-3.3519			0.705				Y					Y				Y		Y	Y	3
orf19.1110	orf19.1110	-0.13																	0.866001
orf19.1111	orf19.1111	-0.3																	1.24827
orf19.1112	BUD7	0.13																	0.259713
orf19.1113	orf19.1113	-0.27																	-0.718502
orf19.1114	orf19.1114	-0.67																	-0.034554
orf19.1115	GUK1	-0.22																	0.714839
orf19.1116	orf19.1116	-0.37																	-0.832785
orf19.1117	orf19.1117	1.55																	3.62361
orf19.1119	MTR10	0.07																	-0.725393
orf19.1120	FAV2	-0.27			0.621			Y	1.308	1.219				1.363		1.017	Y	Y	-2.87222	1.381						Y													2
orf19.1121	orf19.1121	-0.55																	0.0681933
orf19.1122	orf19.1122	-1.75										0.72					Y	Y	NA			0.755				Y													2
orf19.1123	orf19.1123	-0.23										0.72					Y	Y	NA																				1
orf19.1124	orf19.1124	0.27										0.72					Y	Y	-3.99244			0.755				Y													2
orf19.1124.2	orf19.1124.2	-0.85																	0.233052
orf19.113	CIP1	-0.3																	-4.82906
orf19.1133	MSB1	0.25																	-0.0781579
orf19.1135	CAS1	-0.32																	0.91341
orf19.1136	orf19.1136	-0.5																	0.18542
orf19.1137	orf19.1137	-0.33			1.215			Y		0.702				2.01			Y	Y	0.610076																				1
orf19.1139	orf19.1139	0.33			1.215			Y		0.702				2.01			Y	Y	-1.29912																				1
orf19.114	orf19.114	-0.1																	-0.82991
orf19.1140	orf19.1140	0.08																	1.83426																	Y	Y	Y
orf19.1142	AVT4	-0.36																	-1.02198
orf19.1143	orf19.1143	-0.48																	0.30558
orf19.1144	orf19.1144	-0.55																	0.647705
orf19.1146	orf19.1146	-0.97																	0.657751
orf19.1148	orf19.1148	-0.67																	NA
orf19.1149	MRF1	-0.09																	-1.93834								-1.8425									Y	Y	Y
orf19.115	orf19.115	-0.16																	-0.325228
orf19.1150	orf19.1150	-1.12																	-2.13329	1.018						Y													1
orf19.1150.1	orf19.1150.1	0.53																	-0.797228	1.018						Y													1
orf19.1152	orf19.1152	-2.47																	-2.46245	1.625						Y	-1.491				Y				Y		Y	Y	2
orf19.1153	GAD1	-1.5																	0.23588								-1.913											Y
orf19.1154	EGD1	0																	1.93496																	Y	Y	Y
orf19.1155	DPP2	0.04																	0.467967
orf19.1156	FUS1	-1.51																	-2.96516
orf19.1158	orf19.1158	-0.39																	0.242101
orf19.1159	orf19.1159	-0.92																	-1.2825
orf19.1160	orf19.1160	0.09																	0.378346
orf19.1161	PLD1	0.33																	-0.00783451
orf19.1162	orf19.1162	0.6																	-0.92792
orf19.1162.1	orf19.1162.1	-0.42																	-2.06526
orf19.1163	orf19.1163	-0.06																	-0.853454
orf19.1164	GAR1	-0.85																	1.85378																	Y	Y	Y
orf19.1166	CTA3	0.04																	0.344901
orf19.1167	orf19.1167	-1.23																	-2.57661
orf19.1168	ZCF3	0.54																	-2.18401
orf19.1169	orf19.1169	-0.13																	-2.28658
orf19.117	orf19.117	-0.9																	0.256073
orf19.1170	ARO7	0.47																	0.893449
orf19.1171	BTA1	5.56																	-1.23178
orf19.1177	orf19.1177	-0.1																	1.72912
orf19.1178	orf19.1178	0.18																	0.219371
orf19.1179	orf19.1179	0.12																	-0.119959								2.4035											Y
orf19.118	FAD2	-0.2																	0.434947		0.927	0.744				Y	1.025					Y				Y	Y	Y	2
orf19.1180	orf19.1180	0.28																	2.18219
orf19.1181	orf19.1181	-0.63																	1.11409								1.22											Y
orf19.1182	orf19.1182	-1.09																	0.0871309
orf19.1183	orf19.1183	-1.01																	0.241125
orf19.1185	orf19.1185	-0.24																	0.362326
orf19.1186	orf19.1186	0.39																	-0.406527
orf19.1187	CPH2	0.04																	-2.22918	0.693						Y					Y		Y		Y		Y	Y	2
orf19.1189	orf19.1189	-5.89	1.501					Y	1.532	2.049	1.152	1.105			8.94	1.86	Y	Y	-1.22091	1.945	0.884	1.008	0.812	1.323		Y					Y								3
orf19.119	orf19.119	-0.02																	-0.837376
orf19.1190	STV1	-0.07																	0.776905
orf19.1191	orf19.1191	-0.49																	0.109558
orf19.1192	DNA2	0.33																	-0.604369
orf19.1193	GNP1	-0.82							0.923								Y	Y	-0.71525	1.903						Y					Y				Y		Y	Y	3
orf19.1195	orf19.1195	0.4																	-0.884371
orf19.1196	orf19.1196	-0.18																	0.717026
orf19.1198	orf19.1198	-0.63																	-0.774748
orf19.1199	NOP5	-0.99																	1.01167																	Y	Y	Y
orf19.120	orf19.120	0.28																	NA
orf19.1200	orf19.1200	-0.24																	-1.99946
orf19.1201	orf19.1201	-0.15																	0.923565
orf19.1202	orf19.1202	-0.02																	0.56333
orf19.1203	SRO77	0.33																	0.36128
orf19.1203.1	orf19.1203.1	-0.05																	1.60281
orf19.1204	orf19.1204	-0.4																	0.0612648
orf19.1207	orf19.1207	-0.23																	NA
orf19.1208	orf19.1208	-0.95																	NA													Y							1
orf19.121	ARC18	-0.05																	0.125878													Y							1
orf19.1210	orf19.1210	-0.15																	0.252325																Y		Y	Y
orf19.1212	orf19.1212	0.75																	0.415074	1.242						Y													1
orf19.1214	orf19.1214	-0.82																	0.484629
orf19.1215	orf19.1215	-0.68																	1.9512
orf19.1217	orf19.1217	0.24																	-1.48808																	Y	Y	Y
orf19.1219	orf19.1219	-0.2																	-1.64617
orf19.122	CDC20	-0.43																	1.76415
orf19.1220	RVS167	-0.03																	0.835336
orf19.1221	ALG2	0.01																	0.438092
orf19.1223	DBF2	-0.06																	0.695138	1.046	0.634	0.792				Y						Y							2
orf19.1224	FRP3	-1.33																	-2.81346	1.046	0.754	0.792				Y						Y			Y		Y	Y	2
orf19.1225	PEX22	0.08																	-1.19024
orf19.1227	ZCF4	2.1																	-4.46111
orf19.1228	HAP2	0.04																	-0.835645								-2.1575	2.2										Y	1
orf19.1229	orf19.1229	0.2																	-0.686614
orf19.123	RCN1	-0.16																	-0.11442
orf19.1232	VRG4	0.82							2.54	2.355		2.169	1.254		6.63	2.095	Y	Y	0.0473037	2.2						Y													2
orf19.1233	ADE4	-0.14					0.885	Y		1.012						1.5	Y	Y	0.845853																	Y	Y	Y	1
orf19.1234	FGR6-10	0.11					0.952	Y		0.836							Y	Y	0.683874													Y							2
orf19.1235	HOM3	-0.19																	0.214472
orf19.1236	GVP36	-0.04																	-0.453689
orf19.1237	ARO9	0.9																	-1.88549								-3.328											Y
orf19.1238	TUB4	-0.59												0.58			Y	Y	1.33023																				1
orf19.1239	orf19.1239	6.31																	-7.02099
orf19.124	CIC1	-0.6																	-0.907128
orf19.1240	orf19.1240	0.21																	-1.07621
orf19.1244	GYP2	0.1																	-0.0348765
orf19.1246	orf19.1246	-0.9																	-0.0883704
orf19.1247	orf19.1247	-0.25																	-0.0181826
orf19.1248	orf19.1248	-0.26																	1.0703
orf19.1249	orf19.1249	-0.07																	0.897976
orf19.125	EBP1	-2.09																	0.370279																	Y	Y	Y
orf19.1250	orf19.1250	-0.77																	-0.319923
orf19.1251	BRN1	-0.03																	-0.273733
orf19.1252	YME1	-0.09																	-0.470311																Y		Y	Y
orf19.1253	PHO4	0.38																	-0.67359	0.673						Y													1
orf19.1254	SEC23	0.25																	1.25109
orf19.1255	ZCF5	-0.52																	-0.668645
orf19.1257	orf19.1257	-0.23																	3.56162
orf19.1258	orf19.1258	-4.58																	6.7367	0.82						Y													1
orf19.1259	orf19.1259	-0.08																	-0.982559
orf19.1260	LEA1	-0.05																	-0.96777
orf19.1261	CGT1	-0.27																	-0.60859
orf19.1263	CFL1	-0.41																	-0.860871								-5.4225	1.5										Y	1
orf19.1264	CFL2	-5.69		0.767				Y		0.768		0.58					Y	Y	-2.9999			1.284				Y	-4.1135	3										Y	3
orf19.1265	orf19.1265	0.09		0.767				Y		0.768		0.58					Y	Y	0.318539			1.284				Y													2
orf19.1266	orf19.1266	-0.05																	-0.976862
orf19.1267	orf19.1267	-1.1																	-0.509208
orf19.1267.1	orf19.1267.1	0.44																	-0.717541
orf19.1268	orf19.1268	-0.56																	-1.43693
orf19.1270	FRE3	-0.02																	-2.48318
orf19.1272	orf19.1272	-0.68																	0.0986135																	Y	Y	Y
orf19.1273	orf19.1273	-0.17																	0.169453
orf19.1274	orf19.1274	-0.48																	NA
orf19.1275	GAT1	-0.99																	0.025757								-1.3615											Y
orf19.1276	orf19.1276	-0.75																	1.39274
orf19.1277	orf19.1277	1.92																	-6.04841	1.514	0.568	1.171	0.879			Y	-1.852				Y	Y			Y		Y	Y	2
orf19.1279	CDS1	0.42																	0.451782	0.893						Y					Y								2
orf19.1280	SUI1	-0.15																	-0.466241	0.893						Y					Y								2
orf19.1281	orf19.1281	0.02																	-1.95534
orf19.1282	CKS1	0.61																	-0.381065
orf19.1283	MEC1	0.66																	-1.27703
orf19.1285	orf19.1285	-0.36								1.54				1.08	8.75	1.266	Y	Y	-1.22339	2.974	2.032	1.074	1.479	1.954		Y	-1.18					Y						Y	3
orf19.1286	orf19.1286	-1.42								1.54				1.08	8.75	1.266	Y	Y	-2.20503	1.751	2.032	0.789	1.147	1.784		Y						Y							3
orf19.1287	orf19.1287	1.04																	-2.60902	2.974			0.779			Y													1
orf19.1288	FOX2	0.72																	-2.47355
orf19.1289	SCT1	-0.06																	-0.0938456
orf19.1290	XKS1	-0.34																	1.96555
orf19.1291	ABZ1	0.14																	0.958547
orf19.1295	VAS1	-0.1																	0.477865																	Y	Y	Y
orf19.1296	orf19.1296	-0.04																	-0.78495
orf19.1297	orf19.1297	-0.39																	0.056136
orf19.1298	NUP84	0.08																	-0.583453
orf19.1299	RPN6	0.08																	0.763781
orf19.130	orf19.130	0.17																	-1.74358
orf19.1300	orf19.1300	0.35																	-0.0323395
orf19.1301	orf19.1301	0.17							1.853					1.228			Y	Y	1.13499																				1
orf19.1302	orf19.1302	2.1																	-2.41693
orf19.1303	orf19.1303	-0.05																	-0.292554
orf19.1304	orf19.1304	-0.59																	-0.452235
orf19.1305	orf19.1305	-0.21																	-0.799596
orf19.1306	orf19.1306	-0.97																	-0.494095													Y				Y	Y	Y	1
orf19.1307	orf19.1307	-1.23																	-0.654919								-2.1											Y
orf19.1308	orf19.1308	-0.43																	0.35029
orf19.1309	orf19.1309	-0.2																	0.734934
orf19.131	orf19.131	-0.24																	-0.192054
orf19.131.2	orf19.131.2	-0.03																	0.381975																	Y	Y	Y
orf19.1310	orf19.1310	-0.03																	-1.08382
orf19.1311	SPO75	-0.23																	-8.83093	2.422	0.623	0.715	0.651		0.491	Y													1
orf19.1313	CDR3	1.96																	-3.34766	2.422	0.623	0.715	0.651		0.491	Y													1
orf19.1314	orf19.1314	-1.08																	-0.540948
orf19.1317	OSH3	1.1																	0.426706		0.51	0.613				Y													1
orf19.1318	orf19.1318	-0.02																	-0.586719
orf19.132	orf19.132	-0.37																	0.528989
orf19.1321	HWP1	-0.93								0.931				1.212			Y	Y	-9.2063	2.001						Y									Y		Y	Y	2
orf19.1323	orf19.1323	0.36																	-1.13798
orf19.1324	RAD2	-0.29																	-1.21696
orf19.1325	ECM38	0.84																	-2.09712
orf19.1326	orf19.1326	-0.11								1.557							Y	Y	3.07153					0.88		Y													2
orf19.1327	RBT1	-1.05								1.557							Y	Y	-0.901877	0.58				0.88		Y									Y		Y	Y	2
orf19.133	orf19.133	-0.23																	NA
orf19.1330	orf19.1330	2.44																	-1.67825	0.776						Y													1
orf19.1331	HSM3	-0.85																	-0.0992748	0.776						Y						Y							2
orf19.1332	SNG4	-0.04																	-0.106213
orf19.1333	SNG3	-0.5																	-0.455126
orf19.1334	orf19.1334	0.01																	1.85046
orf19.1335	orf19.1335	-0.38																	-1.40929	1.085						Y													1
orf19.1336	PUP3	-0.23																	0.470968
orf19.1336.2	orf19.1336.2	0.21																	-0.743333
orf19.1338	orf19.1338	-0.18																	0.772012
orf19.1339	CPY1	0.12																	-0.803749								-1.6465											Y
orf19.134	orf19.134	-0.23																	NA
orf19.1340	orf19.1340	0.68																	1.2873
orf19.1341	PRR2	-0.62																	-0.249134
orf19.1342	SHM1	-0.27																	0.623535																	Y	Y	Y
orf19.1343	MED16	0.16																	-0.0853012
orf19.1344	orf19.1344	0.82											0.58				Y	Y	-3.86626						0.43	Y													2
orf19.1345	LIP8	1.63											0.58				Y	Y	1.97992						0.43	Y													2
orf19.1348	orf19.1348	-0.23																	NA
orf19.1349	orf19.1349	1.5																	NA
orf19.135	EXO84	-0.11																	0.317984
orf19.1350	orf19.1350	1.22								0.684							Y	Y	-4.60649	0.982		0.718				Y									Y		Y	Y	2
orf19.1351	orf19.1351	-0.27								0.684							Y	Y	0.882312	0.982		0.718				Y													2
orf19.1352	TIM22	-0.03																	1.5327														Y						1
orf19.1353	orf19.1353	-2.7																	-1.04821														Y						1
orf19.1354	UCF1	-2.49																	-0.732872												Y	Y	Y		Y		Y	Y	1
orf19.1355	orf19.1355	-0.39																	0.563214
orf19.1356	orf19.1356	0.28																	1.63919								-1.172											Y
orf19.1357	FCY21	-1.26							1.043								Y	Y	-0.278723	0.763						Y	1.0275				Y							Y	3
orf19.1358	GCN4	-0.39			1.593			Y						2.301			Y	Y	-2.49462	0.786						Y									Y		Y	Y	2
orf19.1359	orf19.1359	0.39																	-0.271858
orf19.136	orf19.136	-1.25																	-0.888917																Y		Y	Y
orf19.1360	orf19.1360	0.91																	-1.19611
orf19.1360.1	orf19.1360.1	-0.05																	0.408005
orf19.1361	TIM23	0.14																	0.594134
orf19.1362	SMM1	0.89								0.673							Y	Y	-3.45972	0.58	1.051	1.145			0.4	Y					Y		Y						3
orf19.1363	orf19.1363	-0.05								0.673							Y	Y	-10.4036	0.58	1.051	1.145			0.4	Y					Y		Y		Y		Y	Y	3
orf19.1364	orf19.1364	-0.37																	0.150804
orf19.1365	orf19.1365	-0.13																	-2.27313
orf19.1366	orf19.1366	1.39																	NA
orf19.1367	MTW1	-0.1																	0.742517
orf19.1367.1	orf19.1367.1	0.06																	NA
orf19.1368	orf19.1368	-1.53																	-2.74944	1.425						Y													1
orf19.1369	orf19.1369	0.5																	-1.3597	1.425						Y													1
orf19.137	orf19.137	-0.06																	0.0672947
orf19.1370	orf19.1370	7.69							0.897								Y	Y	-4.45489													Y							2
orf19.1371	orf19.1371	-0.28																	-0.184767
orf19.1372	orf19.1372	-0.02																	0.834324
orf19.1373	INP51	-0.33																	-0.957367
orf19.1374	orf19.1374	-0.25							0.62								Y	Y	-0.0935839																				1
orf19.1375	LEU42	0.74							0.96								Y	Y	-2.03497																Y		Y	Y	1
orf19.1376	orf19.1376	0.33																	-0.216135
orf19.1377	IPK2	0.35																	0.591754
orf19.1378	SUP35	-0.36																	0.845248																	Y	Y	Y
orf19.138	FIG1	-0.44																	-2.11459
orf19.1381	orf19.1381	-0.61																	1.91827
orf19.1382	YEA4	0.11																	-0.7469
orf19.1383	orf19.1383	-0.37																	-0.970173
orf19.1386	orf19.1386	-0.85																	0.157008
orf19.1387	orf19.1387	-0.75																	-0.0589717
orf19.1388	orf19.1388	-0.69																	-0.656015																	Y	Y	Y
orf19.1389	orf19.1389	0.38																	0.154356																	Y	Y	Y
orf19.139	TRA1	0.76																	-0.776212	0.805						Y													1
orf19.1390	PMI1	-0.36																	2.62116
orf19.1391	orf19.1391	-0.01																	1.15762
orf19.1392	orf19.1392	0.94																	0.552155
orf19.1393	orf19.1393	-0.37																	-0.581839
orf19.1394	orf19.1394	-0.28																	-1.15211																	Y	Y	Y
orf19.1395	orf19.1395	-1.51																	0.915762								-1.2755											Y
orf19.1396	orf19.1396	-0.18																	0.982384
orf19.1397	orf19.1397	0.16																	-0.317007
orf19.1400	orf19.1400	-0.13																	-0.0295401
orf19.1401	EAP1	0.08												0.879			Y	Y	0.177788																				1
orf19.1402	CCT2	-0.08												0.879			Y	Y	0.871557																				1
orf19.1403	orf19.1403	0.6																	-0.906341								1.3315											Y
orf19.1404	orf19.1404	-0.32																	-1.37316
orf19.1405	PHO13	-0.08																	0.566014
orf19.1406	orf19.1406	-0.16																	-0.835615
orf19.1409	VAC7	0.12																	-0.518516	1.415						Y													1
orf19.1409.1	orf19.1409.1	0.06							1.419	0.631							Y	Y	2.08651	1.415						Y													2
orf19.1409.2	orf19.1409.2	0.38							1.419	0.631							Y	Y	-4.07834	1.415						Y													2
orf19.1409.3	orf19.1409.3	1.53							2.31	1.928		1.082			5.86	1.484	Y	Y	-7.14791	1.306						Y													2
orf19.1411	orf19.1411	0.03																	-1.66069
orf19.1412	orf19.1412	-0.43																	-0.190487
orf19.1413	YFH1	0																	0.138467
orf19.1414	orf19.1414	0.6																	0.269948																	Y	Y	Y
orf19.1415	FRE10	-1.62		0.759			0.651	Y		1.844						0.807	Y	Y	0.616048	1.049	0.511	0.63				Y	-2.1375	1.9										Y	3
orf19.1416	COX11	0.31																	0.156835
orf19.1417	orf19.1417	0.08																	-0.646186
orf19.1418	SEC15	0.2																	-0.186238
orf19.1420	orf19.1420	-0.02																	1.18949
orf19.1421	orf19.1421	0.78																	-1.91141
orf19.1422	FZO1	0.09																	-2.15178																Y		Y	Y
orf19.1424	orf19.1424	0.26																	-0.810895	1.087						Y													1
orf19.1426	orf19.1426	0.37																	-1.25258	1.087						Y													1
orf19.1427	orf19.1427	-0.41																	-5.29444
orf19.1428	DUO1	-0.1																	-0.115539	1.08						Y													1
orf19.1429	SOH1	0.18																	-0.969797
orf19.1430	orf19.1430	6.38																	-2.42849	1.086						Y													1
orf19.1433	orf19.1433	1.25																	-3.25212																Y		Y	Y
orf19.1433.1	orf19.1433.1	-0.23																	NA
orf19.1434	orf19.1434	0.23																	-0.583528
orf19.1435	TEF1	-0.42																	2.11751												Y								1
orf19.1438	orf19.1438	-0.73																	-4.78778									2											1
orf19.1439	IPK1	0.34																	-1.39941
orf19.144	SNU114	0.12																	-0.769821
orf19.1440	orf19.1440	0.73							1.123								Y	Y	0.121032																				1
orf19.1440.1	orf19.1440.1	0.27							1.123								Y	Y	NA																				1
orf19.1440.2	orf19.1440.2	0.53																	NA
orf19.1441	orf19.1441	0.03																	-0.573925
orf19.1442	PLB4.5	-3.82																	2.25789
orf19.1444	orf19.1444	-0.38																	0.723366
orf19.1445	ESC4	0.03																	1.52922
orf19.1446	CLB2	-0.75																	1.25558	0.684		0.613				Y													1
orf19.1447	orf19.1447	0.57																	-0.567901
orf19.1448	APT1	-0.26																	0.999909																	Y	Y	Y
orf19.1448.1	orf19.1448.1	0.47																	-0.829818
orf19.1449	orf19.1449	-0.47																	-3.23048	1.61						Y													1
orf19.145	RPB4	-0.58																	0.0261931
orf19.1450	orf19.1450	0																	NA
orf19.1451	SRB9	0.34																	-0.865927	1.61						Y													1
orf19.1453	SPT5	-0.3																	0.970482
orf19.1456	orf19.1456	-0.48																	NA
orf19.1457	orf19.1457	-0.51																	0.114157
orf19.1458	orf19.1458	0.01																	-0.97637
orf19.1459	PPE1	-0.08																	-0.120278
orf19.1460	orf19.1460	0.23																	0.49018
orf19.1461	orf19.1461	0.25																	-4.8549																Y		Y	Y
orf19.1462	SMP2	-0.13																	0.773556
orf19.1464	BMT5	-0.36																	-1.10348
orf19.1465	orf19.1465	-0.4																	-0.477655																	Y	Y	Y
orf19.1466	REX2	0.26																	0.0659723
orf19.1467	COX13	0.38																	-0.291668								1.052											Y
orf19.1468	CDC55	0.11																	0.0959529
orf19.147	YAK1	-0.66																	-0.417608												Y								1
orf19.1470	RPS26A	0.08																	1.47491																	Y	Y	Y
orf19.1471	COX4	0.39																	0.49307								1.441											Y
orf19.1473	orf19.1473	-0.06																	-0.492828								1.996											Y
orf19.1474	SLA1	-0.22																	1.14218
orf19.1476	orf19.1476	1.63																	-1.88738
orf19.1477	orf19.1477	0.39																	-2.55609
orf19.1478	STT3	0.42																	0.509923																	Y	Y	Y
orf19.1479	orf19.1479	0.25																	-1.30772
orf19.1480	orf19.1480	0.24																	0.181694								1.6115											Y
orf19.1481	HAP42	-0.68																	0.362428
orf19.1482	HSK3	-0.51																	-0.669118																Y		Y	Y
orf19.1483	orf19.1483	-0.21																	-0.930252
orf19.1484	orf19.1484	-0.4																	0.540128
orf19.1485	orf19.1485	0.1																	0.805895
orf19.1486	orf19.1486	-0.85							1.148								Y	Y	-2.52681	1.182	0.594	0.827	0.785		0.4	Y		2.75			Y								3
orf19.1488	orf19.1488	-0.27							1.115	0.756							Y	Y	-1.18948	1.605			0.685			Y													2
orf19.149	orf19.149	0.9																	NA																	Y	Y	Y
orf19.1490	MSB2	1.06							1.115	0.756							Y	Y	-1.57423	1.608	0.594		0.685			Y													2
orf19.1490.1	orf19.1490.1	0.04																	NA
orf19.1491	orf19.1491	-0.12																	-0.820795
orf19.1492	PRP39	0.15																	-1.95707
orf19.1493	RAD7	-0.69																	-0.358957
orf19.1494	RAD23	-0.21																	2.26337
orf19.1495	orf19.1495	-0.18																	0.745868
orf19.1496	orf19.1496	0.94																	-1.51783
orf19.1497	ZCF6	1.3																	-1.48118	1.004						Y													1
orf19.1499	CTF1	0.51																	-1.13902	1.004						Y													1
orf19.150	TIM17	0.35																	0.157969												Y								1
orf19.1500	orf19.1500	-0.54																	1.04933
orf19.1502	orf19.1502	-0.71																	0.14127
orf19.1504	orf19.1504	-0.06																	-0.111749
orf19.1505	orf19.1505	-0.88																	-0.671876	1.809						Y		1.75											2
orf19.1506	orf19.1506	0.05																	NA
orf19.1507	AMN1	-0.26																	1.35668
orf19.1508	orf19.1508	-0.76																	1.33888													Y							1
orf19.1509	ROD1	0.05							1.06								Y	Y	0.462293	1.433						Y													2
orf19.151	TPO5	0.02																	0.686849
orf19.1510	SRD1	0.77																	0.110904
orf19.1513	FAB1	0.14																	-1.86151																Y		Y	Y
orf19.1514	orf19.1514	0.03																	0.425666
orf19.1515	CHT4	-0.56																	1.57432
orf19.1516	orf19.1516	-0.17																	1.1566
orf19.1517	ARO3	-0.35																	0.0123636	1.13						Y	2.489											Y	1
orf19.1519	orf19.1519	-0.27																	-1.16545
orf19.1522	orf19.1522	-0.71																	1.70095	1.05						Y													1
orf19.1523	FMO1	1.12								0.623			0.687				Y	Y	-2.92672																				1
orf19.1524	SPR3	-0.87																	NA
orf19.1525	orf19.1525	-0.5								0.623			0.687				Y	Y	-0.00811607																				1
orf19.1526	SNF2	-0.2																	0.400344
orf19.1527	orf19.1527	-0.31																	-2.66164
orf19.1528	orf19.1528	-0.04																	-0.674164
orf19.1529	orf19.1529	1.45																	0.773142
orf19.1530	orf19.1530	-0.23																	NA
orf19.1531	orf19.1531	-0.22																	-0.942649
orf19.1532	SAM37	-0.22																	0.98941
orf19.1533	orf19.1533	-0.15																	-0.0481315
orf19.1534	orf19.1534	0.76																	-5.17805								-1.895											Y
orf19.1535	orf19.1535	0.16							1.346	0.742				1.574			Y	Y	0.554381									2											2
orf19.1536	orf19.1536	0.85							1.346	0.742				1.574			Y	Y	-0.369057									2											2
orf19.1538	TLG2	-0.41																	0.0785561
orf19.1539	orf19.1539	3.66												1.02			Y	Y	-5.63805	0.918						Y													2
orf19.154	orf19.154	0.3																	-1.51785
orf19.1541	orf19.1541	5.51																	-8.08691
orf19.1542	HEX3	-0.01																	-0.885079
orf19.1543	OPI1	-0.65							1.389	1.984		1.025	0.652	0.702	6.18	2.009	Y	Y	-0.487243	1.587						Y										Y	Y	Y	2
orf19.1544	orf19.1544	-1.31							1.389	1.984		1.025	0.652	0.702	6.18	2.009	Y	Y	1.18279	1.587						Y													2
orf19.1545	orf19.1545	-0.32																	0.248743
orf19.1546	orf19.1546	0.12																	1.02374
orf19.1547	orf19.1547	-0.01																	-0.292881
orf19.1548	orf19.1548	-0.43																	-1.05744
orf19.1549	orf19.1549	0.21																	0.915052								2.3225									Y	Y	Y
orf19.155	URE2	0.32																	0.13031
orf19.1551	orf19.1551	-0.96																	NA
orf19.1552	CPR3	0.26																	0.09728																	Y	Y	Y
orf19.1553	ENT3	-0.05																	0.620203
orf19.1555	SAC3	-0.01																	-0.68945
orf19.1557	orf19.1557	-0.26																	0.140971
orf19.1559	HOM2	-0.47																	0.982553
orf19.156	FGR51	0.74																	-1.18029
orf19.1560	POB3	-0.35																	0.679115
orf19.1562	orf19.1562	1.19							1.141								Y	Y	-3.99645	1.603		0.707				Y					Y				Y		Y	Y	3
orf19.1563	ECM3	0.08							1.195								Y	Y	-1.1234																				1
orf19.1564	orf19.1564	-1.05																	-0.222259								-1.1875											Y
orf19.1565	orf19.1565	0.19																	-0.48488
orf19.1566	UTP21	-0.18																	-1.61958
orf19.1567	orf19.1567	-0.16																	-1.08563
orf19.1569	UTP22	0.21																	-0.584351			0.621				Y													1
orf19.1570	ERG7	0.4																	0.392807			0.621				Y													1
orf19.1571	ATO7	0.29																	NA
orf19.1573	orf19.1573	-0.43																	-1.28967																Y		Y	Y
orf19.1574	orf19.1574	-0.72																	0.301237
orf19.1575	PRS1	-0.12																	-0.101717
orf19.1576	orf19.1576	-0.3																	-0.519708
orf19.1577	orf19.1577	-1.17																	-0.44505
orf19.1578	orf19.1578	-0.82																	-0.976146								1.111											Y
orf19.158	orf19.158	-0.32																	-1.99682
orf19.1580	orf19.1580	-1																	-3.28483	1.126						Y									Y		Y	Y	1
orf19.1581	orf19.1581	-1.47																	-2.09245	1.12						Y													1
orf19.1582	orf19.1582	-0.29																	-4.86646	1.126						Y													1
orf19.1584	orf19.1584	0.14												1.056			Y	Y	-3.36305																Y		Y	Y	1
orf19.1585	ZRT2	0.98			1.556			Y	1.478					2.469			Y	Y	-2.96195	1.705	0.606	0.737	0.828		0.616	Y	-4.463	3.4		1.762						Y	Y	Y	3
orf19.1586	FGR22	0.1																	-1.06058
orf19.1587	HGT20	0.18																	1.82674
orf19.1588	orf19.1588	0.1																	-0.125467								-1.4175	1.75										Y	1
orf19.1589	orf19.1589	0.26																	-2.01145
orf19.1589.1	orf19.1589.1	0.71																	NA
orf19.1590	orf19.1590	-0.17																	0.125321
orf19.1591	ERG10	0.63																	0.826632																	Y	Y	Y
orf19.1592	orf19.1592	0.56																	-2.68905
orf19.1595	orf19.1595	-0.02																	0.301247
orf19.1596	FGR28	1.23							0.994								Y	Y	-1.6293					0.924		Y													2
orf19.1597	ABG1	0.46																	0.434224
orf19.1598	ERG24	0.2																	1.67312	1.75						Y													1
orf19.1599	orf19.1599	3.13																	-3.69887
orf19.1600	orf19.1600	1.99																	-2.15763	1.75						Y													1
orf19.1601	RPL3	0.27																	2.19279																	Y	Y	Y
orf19.1604	orf19.1604	-1.53							1.067	1.554							Y	Y	-1.41055	1.3	1.013		0.653			Y													2
orf19.1605	PMS1	0.03																	0.499047
orf19.1606	orf19.1606	-0.16							0.867								Y	Y	0.175423																				1
orf19.1607	ALR1	0.97							0.867								Y	Y	-1.03502																				1
orf19.1608	orf19.1608	-0.13																	-2.6854								-3.6035											Y
orf19.1609	orf19.1609	-0.77																	0.0499003
orf19.1610	orf19.1610	-0.33																	-0.0969207
orf19.1611	orf19.1611	2.31																	-4.21812
orf19.1613	ILV2	-0.22																	0.606561
orf19.1614	MEP1	-0.89																	0.275542																	Y	Y	Y
orf19.1616	FGR23	-0.57																	-5.4789
orf19.1617	orf19.1617	-0.03																	0.421093					1.043		Y													1
orf19.1618	GFA1	0.05																	-0.397961					1.043		Y													1
orf19.1618.1	orf19.1618.1	0.97																	NA
orf19.1619	orf19.1619	-0.68																	0.790885
orf19.1620	orf19.1620	1.36																	1.96218
orf19.1621	GPA2	-0.21																	0.194461
orf19.1622	YCG1	-0.11																	-0.0590812
orf19.1623	CAP1	-0.25																	-1.78564									3.25							Y		Y	Y	1
orf19.1624	orf19.1624	-0.09																	-0.0644363									3.25											1
orf19.1624.1	orf19.1624.1	0.07																	NA
orf19.1625	orf19.1625	0.36																	-0.15818								2.444											Y
orf19.1626	orf19.1626	-0.32																	1.22439								1.1815											Y
orf19.1628	LAP41	0.37																	1.37809
orf19.163	PAN6	0.16																	0.255083
orf19.1630	orf19.1630	0.07																	1.75547
orf19.1631	ERG6	-0.05																	2.10984	0.675						Y										Y	Y	Y	1
orf19.1632	orf19.1632	-0.06																	0.0261476
orf19.1633	UTP4	-0.59																	-1.17378								1.144											Y
orf19.1634	orf19.1634	-0.44																	0.852016
orf19.1635	RPL12	0.22																	0.948353	0.866						Y										Y	Y	Y	1
orf19.1636	STE50	-0.21																	-0.629011
orf19.1637	orf19.1637	-0.07																	0.73298
orf19.1638	orf19.1638	0.1																	-0.70466
orf19.1639	orf19.1639	-0.09																	-3.99344
orf19.164	orf19.164	0.82																	-0.224436
orf19.1641	orf19.1641	0.63																	-2.13116
orf19.1642	orf19.1642	-0.09																	-1.21251
orf19.1643	orf19.1643	0.25																	-0.140208
orf19.1646	orf19.1646	-0.66																	-0.898922
orf19.1647	orf19.1647	0.18																	-0.207749
orf19.1648	RAD50	0.04																	-0.630478
orf19.1649	RNA1	-0.18																	1.24968
orf19.1650	TOM6	0.02																	0.698236
orf19.1651	orf19.1651	0.94																	-0.530618
orf19.1652	POX1-3	0.89							0.884								Y	Y	-1.87741																Y		Y	Y	1
orf19.1653	orf19.1653	0.49																	0.546592
orf19.1654	orf19.1654	0.6																	-0.14008								-1.0985									Y	Y	Y
orf19.1655	PXP2	5.1																	-5.14354
orf19.1655.3	orf19.1655.3	-0.31																	-0.156088																Y		Y	Y
orf19.1656	orf19.1656	-0.77																	-3.53306	1.409						Y													1
orf19.1658	orf19.1658	-0.52							1.035	0.685							Y	Y	0.26987	1.409						Y													2
orf19.1659	ALG8	-0.02																	0.0280147
orf19.166	ASG1	-0.44																	-0.0969938
orf19.1661	DBP5	0.01																	0.429395
orf19.1662	orf19.1662	0.35							0.812								Y	Y	0.369874	1.818	0.481					Y													2
orf19.1663	MNT2	0.37							0.812								Y	Y	-1.26834	1.822	0.481					Y													2
orf19.1664	orf19.1664	-0.88							0.621								Y	Y	-0.712938								-1.5455					Y						Y	2
orf19.1665	MNT1	-0.44							0.621								Y	Y	0.423341													Y							2
orf19.1666	orf19.1666	0.69																	-0.943421
orf19.1667	orf19.1667	0.34																	-2.08338
orf19.1667.1	orf19.1667.1	-0.29																	-0.318881
orf19.1668	orf19.1668	0.38																	-1.6068
orf19.1669	AFG3	0.04																	0.188695																Y		Y	Y
orf19.1670	BRO1	-0.14																	-0.0416412
orf19.1671	UTR2	0.68							0.994								Y	Y	-1.81862																				1
orf19.1672	orf19.1672	0.17																	0.432162
orf19.1673	PPT1	0.54																	-0.7687
orf19.1674	CDC53	0.07																	0.368188
orf19.1675	orf19.1675	-0.23																	-0.439662
orf19.1676	orf19.1676	-0.86																	0.491642
orf19.1677	orf19.1677	-0.31																	-0.421804
orf19.1678	orf19.1678	-0.43																	-0.252184
orf19.1679	orf19.1679	-1.64																	-2.15263
orf19.168	orf19.168	0.38																	0.136893
orf19.1680	TFP1	0.32																	1.31734
orf19.1681	orf19.1681	-0.42																	-0.516627
orf19.1682	orf19.1682	0.28																	0.814833								2.2145					Y						Y	1
orf19.1683	PPH21	0.21																	0.946122
orf19.1684	orf19.1684	0.15																	-0.320696
orf19.1685	ZCF7	-0.37																	-0.183307													Y							1
orf19.1686	orf19.1686	0.08																	-0.203398																	Y	Y	Y
orf19.1687	orf19.1687	-0.57							0.849	0.845				0.743			Y	Y	-0.726049	2.743		0.774				Y													2
orf19.169	CHO2	0.81																	0.0929599
orf19.1690	TOS1	-0.22							0.849	0.845				0.743			Y	Y	-0.0489827	2.743		0.774				Y									Y		Y	Y	2
orf19.1691	orf19.1691	-4.56							1.008								Y	Y	5.04663														Y			Y	Y	Y	2
orf19.1693	CAS4	0.28							1.008								Y	Y	-0.374215																				1
orf19.1697	orf19.1697	-0.14																	-0.073467
orf19.1698	orf19.1698	0.38																	0.770666
orf19.1699	BZZ1	-0.14																	1.80581
orf19.17	SCP1	0.63																	-1.70476								1.0815											Y
orf19.1700	RPS7A	0.06																	1.88781																	Y	Y	Y
orf19.1701	RKI1	1.42																	-0.117563
orf19.1702	ARF3	0.5																	0.28605
orf19.1704	FOX3	0.76																	-1.28008
orf19.1706	MET18	-0.44																	-0.0509788
orf19.1707	orf19.1707	-0.45																	-0.199421
orf19.1708	orf19.1708	-0.47																	-1.03943
orf19.1709	orf19.1709	2.27																	-1.86851
orf19.171	DBP2	-1.04																	-0.148409								1.154											Y
orf19.1710	ALI1	0.38																	0.5828								2.523									Y	Y	Y
orf19.1711	END3	-0.24																	0.786693
orf19.1712	GEA2	-0.02																	-0.729919
orf19.1714	PGA44	0.34																	2.13293
orf19.1715	IRO1	0.87																	-0.356902
orf19.1716	URA3	-0.26																	1.51922				0.743			Y													1
orf19.1717	orf19.1717	-0.16																	-1.66445
orf19.1718	ZCF8	0.25																	-1.28325	0.918	0.48	0.751				Y						Y							2
orf19.1719	SGA1	-0.47																	-2.22794	0.918	0.48	0.751				Y						Y			Y		Y	Y	2
orf19.172	RPC19	-0.81																	-0.498919
orf19.1720	orf19.1720	1.07																	-1.78272	1.179			0.614			Y													1
orf19.1721	NCE103	1.89																	-2.85425				0.614			Y													1
orf19.1722	orf19.1722	1.08																	NA
orf19.1723	orf19.1723	0.9																	0.134274
orf19.1724	orf19.1724	-0.19																	NA
orf19.1725	orf19.1725	0.05																	0.341517
orf19.1727	PMC1	0.01													10.31		Y	Y	-3.59431			0.795				Y									Y		Y	Y	2
orf19.1728	orf19.1728	1.64													10.31		Y	Y	-4.41847			0.795				Y													2
orf19.1729	orf19.1729	-0.16																	0.312401
orf19.173	orf19.173	-0.49							1.509					0.788			Y	Y	0.0497933	1.197						Y													2
orf19.1730	orf19.1730	-0.29																	1.59696
orf19.1734	orf19.1734	0.37																	-0.438694
orf19.1735	orf19.1735	-0.99																	-1.24006	0.92	0.796		0.918			Y		2											2
orf19.1736	orf19.1736	-1.28																	3.15985		0.796		0.918			Y		2											2
orf19.1737	orf19.1737	0.36												0.945			Y	Y	NA	0.92						Y													2
orf19.1738	UGP1	0.32																	0.301394
orf19.1738.1	orf19.1738.1	0.24																	1.35371
orf19.1741	DIT1	0.41																	NA
orf19.1742	HEM3	0.45					0.829	Y		0.821							Y	Y	-1.83041								1.9195	2		1.449								Y	2
orf19.1743	ACS1	0.58																	-2.47913		0.606					Y									Y		Y	Y	1
orf19.1744	HEM4	-0.24																	-0.466693								2.721											Y
orf19.1745	orf19.1745	-1																	-1.36763
orf19.1746	orf19.1746	-0.88																	-4.40269
orf19.1747	KIP2	0.2																	1.18413
orf19.1748	orf19.1748	-0.37																	-1.55382	0.938						Y													1
orf19.175	orf19.175	-0.16																	1.14464
orf19.1750	SLR1	-0.45																	1.01517
orf19.1751	SPT23	0.27																	-0.615056
orf19.1753	PUS7	-0.48																	-0.24499
orf19.1754	orf19.1754	0.34																	0.323507
orf19.1755	SET2	-0.17																	-0.0713922
orf19.1756	GPD1	1.67																	-1.19458			0.731				Y										Y	Y	Y	1
orf19.1757	orf19.1757	0.3																	-2.46247
orf19.1759	PHO23	-0.11																	-0.200811	0.667						Y													1
orf19.176	OPT4	7.5							0.793					2.262			Y	Y	-9.01448																Y		Y	Y	1
orf19.1760	RAS1	-0.4																	0.37474	1.212						Y						Y							2
orf19.1761	orf19.1761	0.42																	1.17725
orf19.1762	OCA1	-0.12																	-0.420181
orf19.1763	IFR1	-2												1.053			Y	Y	-3.625																				1
orf19.1764	orf19.1764	-0.21												1.053			Y	Y	-1.44145																				1
orf19.1765	orf19.1765	0.5																	-0.569159
orf19.1766	orf19.1766	3.69																	-6.60569	1.468						Y													1
orf19.1767	orf19.1767	0.57																	-1.43202
orf19.1768	orf19.1768	0.08																	-1.07688
orf19.1769	orf19.1769	0.06								0.63							Y	Y	-0.940592																				1
orf19.177	orf19.177	0.64							1.698	2.489		1.57	0.95	0.882	15.76	2.142	Y	Y	-0.495299	1.646	1.745	0.817	1.907			Y													2
orf19.1770	CYC1	0.57					0.977	Y										Y	0.604071	1.523					0.4	Y	3.0725			3.192	Y				Y		Y	Y	3
orf19.1771	CWC22	0.7																	-2.58027
orf19.1772	orf19.1772	0.31																	-1.07409
orf19.1773	RAP1	-0.77																	0.58696
orf19.1774	orf19.1774	-3.42																	5.50906
orf19.1776	orf19.1776	-0.37																	-0.0532033
orf19.1777	orf19.1777	-0.01																	-1.12808	2.561		0.77				Y													1
orf19.1778	orf19.1778	-1.37							0.992								Y	Y	-3.07669	2.56						Y													2
orf19.1779	MP65	0.02							0.992								Y	Y	-1.09026	2.56		0.77				Y									Y		Y	Y	2
orf19.178	orf19.178	-0.52																	-0.19909
orf19.1780	orf19.1780	-0.19																	NA
orf19.1782	orf19.1782	0.12																	0.769311
orf19.1782.1	orf19.1782.1	-0.69																	NA
orf19.1783	YOR1	-1.11																	-2.87702
orf19.1785	orf19.1785	-0.6																	0.294116								-1.116				Y		Y					Y	1
orf19.1789	orf19.1789	0.04																	0.318882
orf19.1789.1	LYS1	-0.17																	0.418303
orf19.1791	orf19.1791	-0.64																	-0.654875								1.2635											Y
orf19.1792	orf19.1792	-0.17																	-0.522421
orf19.1793	orf19.1793	0.13							1.008					0.59			Y	Y	-0.572368	1.637			0.678			Y						Y							3
orf19.1794	orf19.1794	0.45																	-0.633117
orf19.1795	PUF3	0.45																	-0.874342
orf19.1795.1	orf19.1795.1	0.33																	NA
orf19.1796	orf19.1796	-0.19																	2.74387								-1.4775									Y	Y	Y
orf19.1797	orf19.1797	-0.33																	-2.46								-1.495	1.75										Y	1
orf19.1798	TSC2	0.02																	-1.52182
orf19.1799	GAP5	-0.89																	-0.666242																Y		Y	Y
orf19.18	IMH3	-0.25																	0.10882																	Y	Y	Y
orf19.1800	orf19.1800	-1.49																	-2.24663																Y		Y	Y
orf19.1801	CBR1	0.41																	0.747051																	Y	Y	Y
orf19.1802	orf19.1802	-0.37					0.952	Y		0.836							Y	Y	-1.09544																	Y	Y	Y	1
orf19.1803	CDC43	-0.04																	-0.418857
orf19.1804	orf19.1804	-0.3																	-0.314172
orf19.1805	PEX14	-0.44																	0.582094
orf19.1806	orf19.1806	0.67																	0.724664
orf19.1808	MED5	0.15																	-0.219723
orf19.1813	FLC2	-0.19																	-1.01434	0.741						Y													1
orf19.1814	STT4	0.86																	-0.495065	1.671				1.458		Y													1
orf19.1815	orf19.1815	-1.13												0.684			Y	Y	-2.23415	0.839		0.955		0.611		Y													2
orf19.1816	ALS3	-0.44												0.684			Y	Y	-3.00535	0.838		0.955		0.611		Y									Y		Y	Y	2
orf19.182	orf19.182	-0.15																	-0.888008
orf19.1821	orf19.1821	-0.23							1.698	2.489		1.57	0.95	0.882	15.76	2.142	Y	Y	NA	0.916	1.745	1.504	1.907			Y													2
orf19.1822	UME6	2.12							1.698	2.489		1.57	0.95	0.882		2.142	Y	Y	-2.78602	1.388	0.562	0.72	0.944	0.949		Y									Y		Y	Y	2
orf19.1823	orf19.1823	0.54																	-0.149347
orf19.1824	PGA50	0.93																	NA						0.547	Y													1
orf19.1825	orf19.1825	0.73																	1.39219
orf19.1826	MDM34	-0.09																	-4.37485	1.158						Y					Y		Y		Y		Y	Y	2
orf19.1827	orf19.1827	0.35																	-1.43559
orf19.1828	BUD16	-0.24																	-1.1147
orf19.183	HIS3	-0.18																	0.428527								1.992											Y
orf19.1830	orf19.1830	1.85							2.714	3.148		2.633	1.18		11.44	2.569	Y	Y	-5.72152	1.334	0.93	0.663	0.811			Y					Y								3
orf19.1831	orf19.1831	-0.23							2.602							2.569	Y	Y	NA																				1
orf19.1832	FCY23	-0.19							2.714	3.148		2.633	1.18			2.569	Y	Y	-0.587365	1.965	0.93	0.663	0.811			Y													2
orf19.1833	orf19.1833	-0.88																	0.863545																	Y	Y	Y
orf19.1834	orf19.1834	0.19																	-1.02235
orf19.1835	PEA2	0.31			0.633			Y						1.416			Y	Y	-1.00477																				1
orf19.1836	APN2	0.78			0.633			Y						1.416			Y	Y	-1.20155																				1
orf19.1837	TBP1	-0.25																	-1.81541	0.621						Y									Y		Y	Y	1
orf19.1839	RPA190	-0.49																	-0.706121								1.1605											Y
orf19.184	MDM10	0.12																	-0.89875
orf19.1840	orf19.1840	0.78																	-1.00905																	Y	Y	Y
orf19.1841	orf19.1841	-0.5																	0.726144
orf19.1842	BUD5	1.28							1.565	1.192	0.621	0.892					Y	Y	-1.37052	0.59	0.544	0.612	0.674			Y													2
orf19.1843	ALG6	0.23							1.565	1.192	0.621	0.892					Y	Y	0.753133	0.59	0.544	0.612	0.674			Y													2
orf19.1844	orf19.1844	-0.7																	-1.89684
orf19.1847	ARO10	1.11							1.31					0.991			Y	Y	-3.62043													Y							2
orf19.1848.1	orf19.1848.1	-0.38																	-0.6752
orf19.1849	orf19.1849	-0.39																	-0.633232
orf19.185	orf19.185	0.66																	1.01412
orf19.1850	SIW14	-0.37																	1.23711
orf19.1852	orf19.1852	-1.34													2.96		Y	Y	0.429102																				1
orf19.1853	HHT2	-0.9																	4.04442																Y		Y	Y
orf19.1854	HHF22	-0.56																	2.51752
orf19.1855	orf19.1855	-0.52																	-0.458429
orf19.1856	orf19.1856	-0.24																	0.276017
orf19.1857	orf19.1857	-0.1																	0.939036
orf19.1860	LSC2	1.16																	1.5184								-1.122											Y
orf19.1860.1	orf19.1860.1	0.13																	1.1162
orf19.1861	orf19.1861	-0.61																	-0.198026												Y				Y		Y	Y	1
orf19.1862	orf19.1862	-1.74																	-3.45298								-2.526								Y		Y	Y
orf19.1863	orf19.1863	0.07																	-2.13057
orf19.1864	orf19.1864	-0.52																	0.516367
orf19.1865	MCS7	-0.45																	1.49689													Y				Y	Y	Y	1
orf19.1866	VMA10	0.13																	0.742012																	Y	Y	Y
orf19.1867	orf19.1867	-2.05																	-3.12322																Y		Y	Y
orf19.1868	RNR22	-2.33																	-1.18726	0.795						Y													1
orf19.1871	orf19.1871	0.16																	-1.20845
orf19.1872	orf19.1872	0.2																	0.4371								1.8575											Y
orf19.1873	orf19.1873	0.36																	0.915814								2.3205											Y
orf19.1874	orf19.1874	-0.84																	2.36195
orf19.1876	orf19.1876	-0.45																	-0.460502
orf19.1877	orf19.1877	-0.22																	-0.0447789
orf19.1878	MED4	-0.39																	0.958868
orf19.188	orf19.188	-0.36																	-0.341283
orf19.1880	HEM15	-1.01																	2.21644																	Y	Y	Y
orf19.1881	orf19.1881	0.18																	0.428252
orf19.1883	YCS4	-0.15																	-0.245255
orf19.1885	TAF4	-0.72																	0.570005
orf19.1886	RCL1	-0.74																	0.0448673
orf19.1887	orf19.1887	-1.4																	0.362152	1.348						Y	-1.3455											Y	1
orf19.1888	orf19.1888	1.24																	-1.80269
orf19.1889	orf19.1889	0.09																	1.05933																	Y	Y	Y
orf19.1890	orf19.1890	-1.09																	-0.56199	0.945						Y													1
orf19.1891	APR1	0.16																	-1.6194	0.945						Y	-2.0025								Y		Y	Y	1
orf19.1893	orf19.1893	-0.6																	1.9473
orf19.1896	SSC1	0.45																	0.346524
orf19.1897	orf19.1897	-0.72																	0.883443
orf19.190	orf19.190	-0.47																	-0.430142
orf19.1900	orf19.1900	-0.07																	0.164781
orf19.1901	MCM3	0.53																	-1.38868
orf19.1902	NOC4	-0.5																	-1.49326
orf19.1906	orf19.1906	-2.83			0.703		0.524	Y	1.76	2.52		1.215	0.6	1.243	6.84	2.131	Y	Y	0.548183	1.785		0.911				Y													2
orf19.1907	EMC9	-0.19			0.703		0.524	Y	1.76	2.52		1.215	0.6	1.243	6.84	2.131	Y	Y	-0.566771	1.786		0.911				Y					Y								3
orf19.191	KIC1	0.06																	0.238538
orf19.1910	orf19.1910	0.4																	-0.624174
orf19.1911	PGA52	0.43																	-0.0526311
orf19.1913	orf19.1913	-0.08																	0.744373
orf19.1914	FAV3	-0.24																	0.394171
orf19.1915	MPP10	-1.03																	0.0986256
orf19.1917	orf19.1917	-0.43																	2.85677																	Y	Y	Y
orf19.192	orf19.192	0.25																	-0.733071
orf19.1920	orf19.1920	1.1																	NA
orf19.1923	RRN3	0.17																	-0.46804
orf19.1925	TLO5	-0.23																	NA
orf19.1926	SEF2	-0.19																	-3.18028	1.06						Y	1.168	4.25		2.789								Y	2
orf19.1927	SNM1	0.31																	-2.50237	1.059						Y		4.25		1.178									2
orf19.193	orf19.193	0.21																	-0.922922
orf19.1930	CFL5	-0.42							0.789	1.583					5.49	1.003	Y	Y	-3.89342	1.993						Y	-5.1245	3.9										Y	3
orf19.1932	CFL4	-5.73							1.502	2.513		1.28			5.17	1.472	Y	Y	-1.20657	0.872	0.49		0.898			Y	-1.8305	1.5	1.048									Y	3
orf19.1933	orf19.1933	-0.58																	-0.335473
orf19.1934	HST3	0.21																	-0.503258
orf19.1935	orf19.1935	0.25																	1.18637	0.943						Y													1
orf19.1936	SNF1	-0.4																	0.760127																Y		Y	Y
orf19.1938	orf19.1938	-0.3																	-0.997138
orf19.1939	orf19.1939	-2.09																	0.690152
orf19.194	orf19.194	-0.31																	-0.726267
orf19.1940	orf19.1940	0.03																	-0.457987
orf19.1941	NUF2	-0.4																	-0.0476454
orf19.1942	SGE1	-0.22																	-0.883984								-1.234	2.75										Y	1
orf19.1943	orf19.1943	1.26																	-6.27977
orf19.1944	GPR1	-0.79							0.756	0.802							Y	Y	-0.043948	1.959			0.83			Y					Y				Y		Y	Y	3
orf19.1945	AUR1	-0.03							0.9								Y	Y	-1.77943									1.5											2
orf19.1946	orf19.1946	0.77							0.9								Y	Y	1.31898								-1.3505	1.5								Y	Y	Y	2
orf19.1948	orf19.1948	-0.39																	0.394119
orf19.1949	VPS1	0.46																	0.53421
orf19.1950	orf19.1950	0.07																	-1.20974
orf19.1953	orf19.1953	-0.17																	-0.396046
orf19.1954	PUS4	-0.82																	-0.629875
orf19.1955	orf19.1955	-0.6											0.665				Y	Y	-1.15769																				1
orf19.1956	orf19.1956	0.37											0.665				Y	Y	0.511313								1											Y	1
orf19.1957	CYC3	0.28							1.61	1.619		1.139			7.15	1.198	Y	Y	-1.99908	1.081	0.5		0.939			Y	2.324											Y	2
orf19.1958	orf19.1958	0.13		0.775				Y	2.871	3.621	1.204	2.993	1.653		5.43	3.482	Y	Y	-0.113441	1.368	1.52	1.35	1.256			Y					Y	Y							3
orf19.1959	orf19.1959	0.13							2.015	2.07		1.457			8.31	1.727	Y	Y	-0.298142	1.253	0.531	0.591	0.695	1.132	0.451	Y													2
orf19.1960	CLN3	0.87							2.015	2.07		1.457			8.31	1.727	Y	Y	-4.73361	1.769	0.541	0.947	0.634	1.132	0.451	Y													2
orf19.1961	orf19.1961	0.49												1.003			Y	Y	-0.992098	1.344	0.657	1.407	0.96		0.463	Y													2
orf19.1963	GDS1	0.44																	-1.69661	1.55	0.606	0.695			0.472	Y										Y	Y	Y	1
orf19.1964	orf19.1964	0.23							0.913	0.632							Y	Y	-0.349036																				1
orf19.1966	BUD23	-0.25																	-1.13855
orf19.1967	orf19.1967	0.22																	0.023532
orf19.1968	orf19.1968	-0.21																	-0.120044
orf19.1968.1	orf19.1968.1	0.47																	-1.50327
orf19.1969	CCW14	-0.59																	0.74661
orf19.1970	orf19.1970	-0.08																	0.93336
orf19.1971	TRY3	-1.5																	-1.38412
orf19.1972	orf19.1972	-0.41																	0.0861713
orf19.1973	HAP5	0.1																	1.43998
orf19.1974	TFS1	-0.56																	-0.73237								-1.27											Y
orf19.1975	orf19.1975	-0.48																	-0.831771
orf19.1976	TRX2	-0.46																	-1.72066
orf19.1977	URA4	-0.88																	0.128806
orf19.1978	GIT2	-2.69			1.188			Y	1.336	0.979		0.592		1.477	6.04	1.279	Y	Y	-3.92125																				1
orf19.1979	GIT3	-4.57							0.694								Y	Y	-1.46837	0.77		0.688				Y					Y		Y						3
orf19.198	ASN1	-0.26							0.81								Y	Y	0.313421	0.98						Y										Y	Y	Y	2
orf19.1980	GIT4	3.53																	-1.79197													Y							1
orf19.1981	IMP2	-0.23																	-0.287571
orf19.1985	orf19.1985	0.56																	-0.693919
orf19.1986	ARO2	-0.31																	0.998977																	Y	Y	Y
orf19.1988	CDC45	-0.7							0.72	0.665							Y	Y	0.411489																				1
orf19.1989	DCW1	-0.16																	0.837867									1.75											1
orf19.199	orf19.199	-0.81																	-0.859129
orf19.1990	SNX4	-0.3																	-0.850954
orf19.1991	orf19.1991	-0.21												1.086			Y	Y	0.578781	0.715						Y													2
orf19.1992	SIR2	0.49												1.086			Y	Y	-2.64702	0.715						Y													2
orf19.1993	orf19.1993	-0.28																	0.168846
orf19.1994	orf19.1994	-0.59							1.026								Y	Y	-0.517055	1.374						Y													2
orf19.1995	MNN24	-0.04							1.026								Y	Y	-0.961604	1.374						Y													2
orf19.1996	CHA1	-0.41																	2.24989			0.774				Y										Y	Y	Y	1
orf19.1998	orf19.1998	-0.21																	0.46089
orf19.1999	orf19.1999	-0.49																	-0.206004
orf19.20	RTS1	0.12																	0.602824
orf19.200	orf19.200	-0.39																	1.95238
orf19.2000	orf19.2000	-0.02																	-1.72156
orf19.2001	orf19.2001	-0.23																	-0.645196
orf19.2002	orf19.2002	-0.05				2.695		Y		1.154	0.709		1.276		2.99		Y	Y	-0.0545087																				1
orf19.2003	HNM1	-0.18				2.695		Y		1.154	0.709		1.276		2.99		Y	Y	0.329768								1.044											Y	1
orf19.2005	REG1	-0.17							0.907								Y	Y	-0.864592			0.684			0.52	Y					Y		Y						3
orf19.2006	orf19.2006	-0.28																	-0.767458
orf19.2006.1	COX17	0.29																	-1.41629																Y		Y	Y
orf19.2007	orf19.2007	0.09																	1.51406
orf19.2008	orf19.2008	-0.26																	0.419806													Y							1
orf19.2009	PEX12	-0.59																	-0.330878
orf19.201	orf19.201	-0.22																	-0.303042
orf19.2010	orf19.2010	0.46																	-0.29013
orf19.2012	NOT3	0.14																	-0.00316402
orf19.2013	KAR2	0.09																	1.05238												Y								1
orf19.2014	BCY1	-0.06																	0.777789												Y								1
orf19.2016	ERG28	0.53																	0.636132																	Y	Y	Y
orf19.2017	orf19.2017	-0.6																	0.0789917								1.0035											Y
orf19.2018	orf19.2018	0.64																	-2.41219
orf19.2018.1	orf19.2018.1	1.06																	0.119644
orf19.2018.2	orf19.2018.2	0.83																	NA
orf19.2019	orf19.2019	0.37																	0.591285																	Y	Y	Y
orf19.202	CDC47	-0.1																	NA
orf19.2020	HGT6	-3.83																	-3.39748	0.661						Y					Y		Y		Y		Y	Y	2
orf19.2021	HGT8	-2.98							0.915								Y	Y	0.149411			0.776				Y													2
orf19.2023	HGT7	-1.52		0.581				Y	1.088		0.739	0.729		0.653		0.678	Y	Y	3.56716	1.363	0.969	2.167	0.779			Y							Y		Y		Y	Y	3
orf19.2024	orf19.2024	1.22							1.088	0.852							Y	Y	-0.569182													Y							2
orf19.2025	orf19.2025	0.29							0.883	0.852							Y	Y	NA																				1
orf19.2026	UBP13	-0.42							1.088	0.852							Y	Y	0.282906																				1
orf19.2028	MXR1	-2.24																	-1.65282																	Y	Y	Y
orf19.2029	RFC5	-0.17																	0.814314
orf19.203	STB3	-2.15							1.08								Y	Y	-0.00158405	0.873						Y	-1.349				Y				Y		Y	Y	3
orf19.2030	orf19.2030	1.45																	-2.78015																Y		Y	Y
orf19.2031	VPS24	-0.38																	-0.179194
orf19.2032	orf19.2032	0.04																	NA
orf19.2033	PGA19	-0.87																	0.683874
orf19.2034	orf19.2034	0.77																	NA
orf19.2035	orf19.2035	0.08																	-0.727571
orf19.2036	orf19.2036	0.33																	0.127141
orf19.2037	orf19.2037	-0.41																	-0.580835
orf19.2038	orf19.2038	4.19																	-8.97067								-4.346											Y
orf19.2039	MSF1	0.45																	1.10741
orf19.204	orf19.204	0.49							1.08								Y	Y	-1.67245	0.873						Y					Y								3
orf19.2040	orf19.2040	0.21																	-0.431621
orf19.2041	orf19.2041	-0.72																	1.10389
orf19.2042	orf19.2042	-0.04																	-0.765166
orf19.2043	orf19.2043	0.12																	-0.270526
orf19.2044	PGA27	-0.58																	-0.713428
orf19.2045	orf19.2045	0.02																	-0.560175																	Y	Y	Y
orf19.2046	POT1-2	-1.02																	-0.395395
orf19.2047	orf19.2047	-0.88																	-0.740842								-1.3815				Y							Y	1
orf19.2048	orf19.2048	-3.49																	-2.20518												Y				Y		Y	Y	1
orf19.2049	orf19.2049	1.1	0.72					Y	0.9		1.572						Y	Y	-2.87769			0.673				Y													2
orf19.2050	orf19.2050	-1.78	0.72					Y	0.9		1.572						Y	Y	-0.264885			0.673				Y									Y		Y	Y	2
orf19.2051	orf19.2051	0.38																	0.100182
orf19.2054	FGR15	0.16																	-0.878896	1.071						Y													1
orf19.2055	NPL6	-0.49																	1.31716
orf19.2057	orf19.2057	0.07																	-0.0128318
orf19.2059	orf19.2059	-0.78			0.699			Y						1.543			Y	Y	-1.99875								-1.3865	2.1										Y	2
orf19.206	orf19.206	-0.1							1.915	0.993							Y	Y	-0.492342																				1
orf19.2060	SOD5	-0.62			0.699			Y						1.543			Y	Y	-3.19161								-3.324					Y			Y		Y	Y	2
orf19.2061	orf19.2061	-1																	NA
orf19.2062	SOD4	3.92																	-3.41346				1.102			Y	-1.901	3.5										Y	2
orf19.2063	orf19.2063	-1.74							0.661								Y	Y	-1.09901																				1
orf19.2064	orf19.2064	-0.28																	-1.84385
orf19.2065	orf19.2065	-0.17																	1.97418								-1.321											Y
orf19.2066	orf19.2066	-0.31																	-1.32977
orf19.2066.1	ATP18	0.35																	0.168657
orf19.2067	orf19.2067	-0.87																	-1.08619								1.9125								Y		Y	Y
orf19.2068	orf19.2068	-0.11																	1.1103
orf19.2069	SMF3	-0.15																	0.722372
orf19.207	PGA55	0.7																	-2.18319
orf19.2070	orf19.2070	-0.26																	0.781688
orf19.2071	orf19.2071	-0.53																	NA
orf19.2072	orf19.2072	-0.89																	-3.88696	0.717						Y													1
orf19.2073	orf19.2073	-0.73																	-0.220746																Y		Y	Y
orf19.2074	orf19.2074	-1.01																	0.426857
orf19.2075	DFG5	-0.12																	-0.431223
orf19.2076	orf19.2076	0.39																	-2.29291								-1.872											Y
orf19.2077	ZCF9	0.24																	-1.20436																	Y	Y	Y
orf19.2078	orf19.2078	-0.09																	-0.229921
orf19.2079	PHHB	0.5																	-2.47297
orf19.2081	POM152	0.22																	-0.435232
orf19.2082	SAP30	-0.29																	NA
orf19.2084	CDH1	-0.49																	-0.293687
orf19.2087	SAS2	-0.01																	-0.649798
orf19.2088	orf19.2088	-0.48																	1.241
orf19.2089	orf19.2089	-0.7																	-0.739571
orf19.209	DFG10	0.8																	-0.423064
orf19.2090	orf19.2090	-0.17																	-1.77047
orf19.2091	orf19.2091	0.24																	0.913393								2.8035									Y	Y	Y
orf19.2092	orf19.2092	-1.21																	-0.115973
orf19.2093	RFA1	-0.16																	0.776795
orf19.2094	PDR6	-0.6																	-0.669205
orf19.2095	orf19.2095	-0.14																	-0.966432																Y		Y	Y
orf19.2097	orf19.2097	-0.33																	-1.67877
orf19.2098	ARO8	-0.8																	0.315307
orf19.2099	HIR1	-0.4																	-0.252154
orf19.21	orf19.21	-0.62																	-0.710677
orf19.210	orf19.210	0.57																	-0.492346
orf19.2101	orf19.2101	-0.03																	-0.141202
orf19.2102	CKB1	-0.54																	0.0953239
orf19.2103	orf19.2103	-1.7																	-0.0426745
orf19.2104	orf19.2104	-0.75																	0.446986
orf19.2105	orf19.2105	-0.77																	-0.60266
orf19.2106	orf19.2106	-0.65																	-0.482304
orf19.2107	MUQ1	0.29																	2.30282
orf19.2107.1	STF2	-2.32																	-1.68997												Y				Y		Y	Y	1
orf19.2108	SOD6	-4.94																	-0.0374911												Y								1
orf19.211	orf19.211	-0.87																	-1.82055																Y		Y	Y
orf19.2110	orf19.2110	-0.15																	0.0336337
orf19.2111	orf19.2111	-0.25																	0.845023
orf19.2111.2	RPL38	-0.29																	0.823675																	Y	Y	Y
orf19.2112	orf19.2112	0.09																	-1.2946
orf19.2113	orf19.2113	0																	-0.560396
orf19.2114	orf19.2114	0.36																	-1.34751
orf19.2115	orf19.2115	-0.77																	0.827662								1.0495											Y
orf19.2116	NAT2	-0.03																	-0.568907																	Y	Y	Y
orf19.2117	LEU5	0.23																	-0.914975								1.122											Y
orf19.2119	NDT80	-0.52																	-0.458407	1.785		0.911				Y					Y			Y					2
orf19.212	VPS28	-0.99																	-0.548602
orf19.2124	orf19.2124	1.79																	-1.56317				0.655			Y													1
orf19.2125	orf19.2125	1.79																	-2.53373				0.655			Y	-1.477											Y	1
orf19.2127	CST5	1.93																	-2.76922
orf19.2128	orf19.2128	-0.33																	0.921506
orf19.2129	orf19.2129	-0.17																	-0.753365																	Y	Y	Y
orf19.213	orf19.213	0.01							0.824								Y	Y	0.313411																				1
orf19.2131	orf19.2131	-0.24																	-0.709964
orf19.2132	orf19.2132	0.43																	0.549876
orf19.2133	LIP4	4.24																	NA
orf19.2135	TSM1	0.49																	-0.839294
orf19.2137	orf19.2137	-0.45																	0.0637072
orf19.2138	ILS1	-0.01																	0.188556
orf19.2143	orf19.2143	-0.4																	-0.711629
orf19.2146	HAT2	-0.32																	2.64313
orf19.2149	orf19.2149	0.02																	0.10472									3.85		1.067									1
orf19.215	orf19.215	0.03												0.926			Y	Y	-2.72365	0.893						Y					Y				Y		Y	Y	3
orf19.2150	orf19.2150	0.08																	2.60566									3.85		1.067						Y	Y	Y	1
orf19.2151	NAG6	0.1																	-0.783245																Y		Y	Y
orf19.2154	HXK1	1.96																	0.745035
orf19.2156	NAG1	4.75																	-1.76106
orf19.2157	DAC1	3.88																	-1.45218																Y		Y	Y
orf19.2158	NAG3	-1.05																	3.93578	0.894						Y	1.405											Y	1
orf19.216	orf19.216	0.32												0.926			Y	Y	-0.892099	0.893						Y					Y	Y							3
orf19.216.1	orf19.216.1	0.07																	NA
orf19.2160	NAG4	1.8																	-2.55458	1.081						Y													1
orf19.2163	orf19.2163	0.01																	1.28187	1.081						Y													1
orf19.2164.1	MFA1	-0.58																	-0.308512
orf19.2165	orf19.2165	-2.01																	-0.917837
orf19.2166	VMA5	0.09																	0.966872
orf19.2167	orf19.2167	-0.57																	-0.202738
orf19.2168	orf19.2168	1.42																	-3.38835																	Y	Y	Y
orf19.2168.3	orf19.2168.3	0.05																	-0.266255
orf19.2169	orf19.2169	-1.82			0.83			Y	1.109			0.6		1.852			Y	Y	NA	1.188		0.965				Y													2
orf19.217	orf19.217	-0.72							1.007	1.517		0.817			5.18	0.945	Y	Y	-4.48733	1.716	0.531	0.59				Y													2
orf19.2170	PHM7	-0.56			0.83			Y	1.109			0.6		1.852			Y	Y	-1.88849	1.186		0.965				Y													2
orf19.2172	ARA1	-1.24																	-1.23373	1.676						Y	-1.5145											Y	1
orf19.2173	MAF1	-1.45																	1.29135	0.723						Y					Y								2
orf19.2174	RAD57	-0.61																	0.598702	0.631						Y													1
orf19.2175	orf19.2175	-1.3																	-1.92205	0.631						Y													1
orf19.2176	IFM3	-0.21																	-1.03103	0.631						Y									Y		Y	Y	1
orf19.2177	orf19.2177	-1.19																	-3.37724								-1.846	2.25										Y	1
orf19.2178	MRS4	-0.24																	0.207397									2.25											1
orf19.2178.1	orf19.2178.1	0.55																	-2.15556	1.09		0.917	0.642			Y			1.084										2
orf19.2179	SIT1	-0.95																	-3.12557	1.09		0.917	0.642			Y	-4.7575	2.25	1.084									Y	2
orf19.2179.2	RPS10	0.11																	1.3546																	Y	Y	Y
orf19.218	BUD20	-2.58							2.037	2.567		1.915	0.901	1.013	12.97	2.216	Y	Y	-3.21444	0.859	0.531	0.705				Y													2
orf19.2180	orf19.2180	0.44																	-0.234094
orf19.2181	orf19.2181	-0.39																	-1.80645
orf19.2182	BLM3	1.28																	-1.16889
orf19.2183	KRE30	-0.23																	-0.168032																	Y	Y	Y
orf19.2184	orf19.2184	0.82																	2.36181
orf19.2185	NSA1	-0.8																	-0.648234
orf19.2186	SEH1	-0.21																	1.33824
orf19.2187	ALG7	0.03																	0.382545
orf19.2190	VRP1	-0.39																	2.64642	0.93						Y													1
orf19.2191	orf19.2191	-0.49																	-0.689856
orf19.2191.1	orf19.2191.1	-0.48																	NA
orf19.2192	GDH2	0.86							0.792								Y	Y	-2.13904												Y				Y		Y	Y	2
orf19.2193	PRS5	-0.39																	-0.0185418
orf19.2194	orf19.2194	-0.03																	-0.662199
orf19.2195	orf19.2195	-0.23																	NA
orf19.2196	orf19.2196	-0.82																	-0.576003
orf19.2197	orf19.2197	-0.33																	-4.08637
orf19.2198	FLC3	0.52																	-0.973824			1.146				Y													1
orf19.2199	PHO86	0.55																	-0.968055			1.146				Y													1
orf19.22	orf19.22	-0.98																	-0.197372								-1.447	3.25										Y	1
orf19.22.1	orf19.22.1	-4.36																	NA
orf19.220	PIR1	-1.11							2.037	2.567		1.915	0.901	1.013	12.97	2.216	Y	Y	1.65969	1.126	1.09	0.705				Y					Y		Y						3
orf19.2200	orf19.2200	-0.08																	0.0721664
orf19.2201	orf19.2201	0.13																	-0.173735
orf19.2202	orf19.2202	2.77																	-1.99753
orf19.2203	orf19.2203	-0.48																	NA	1.21						Y													1
orf19.2203.1	orf19.2203.1	0.05																	-0.801747	1.316						Y													1
orf19.2204	orf19.2204	0.07																	-1.74061
orf19.2204.2	RHO2	0.49																	-0.47755
orf19.2208	orf19.2208	0.14																	-0.878339
orf19.2209	YVC1	1							1.995	0.853		0.61		1.04	4.38		Y	Y	-0.846454																	Y	Y	Y	1
orf19.2210	orf19.2210	1.8							1.995	0.853		0.61		1.04	4.38		Y	Y	-2.54466																				1
orf19.2211	orf19.2211	-0.19																	NA
orf19.2212	orf19.2212	1.21																	NA
orf19.2213	orf19.2213	-0.11																	-0.16491
orf19.2214	orf19.2214	0.18																	0.605461								1.036											Y
orf19.2215	GLE1	-0.4																	0.498454
orf19.2216	PDS5	0.01																	0.0836256
orf19.2219	ORF298	-1.3																	0.155597
orf19.2220	orf19.2220	0.43																	-10.2915																Y		Y	Y
orf19.2222	orf19.2222	-0.11																	0.319995
orf19.2227	orf19.2227	-0.87																	1.38289
orf19.2228	orf19.2228	-0.17																	1.29809
orf19.2229	orf19.2229	-0.57																	-0.748876
orf19.223	orf19.223	-0.92																	-1.52828
orf19.2230	orf19.2230	-0.28																	-0.255031
orf19.2231	orf19.2231	0.76							0.994								Y	Y	-2.80279																				1
orf19.2232	RPL11	0.01																	1.62971																	Y	Y	Y
orf19.2233	PRE2	-0.05																	0.842962													Y							1
orf19.2236	FHL1	-0.06																	-0.807909
orf19.2237	SPR1	-1.52																	-0.723301
orf19.2237.1	orf19.2237.1	0.2																	-1.96468
orf19.2238	LTE1	0.09																	-0.370445	1.42						Y					Y	Y							2
orf19.2241	PST1	-1.19																	-3.3543								-2.9605											Y
orf19.2242	PRB1	-0.91																	-1.92515								-1.287								Y		Y	Y
orf19.2244	orf19.2244	-1.62																	1.5223																	Y	Y	Y
orf19.2245	YPT72	-0.13																	0.704446
orf19.2246	orf19.2246	0.59																	0.66419
orf19.2247	orf19.2247	4.93							1.973	0.74					4.31	0.795	Y	Y	-0.773961																				1
orf19.2248	ARE2	0.29																	-1.28973								-1.2125											Y
orf19.2249	orf19.2249	0.49																	0.678757
orf19.225	orf19.225	-0.11																	-0.593496
orf19.2250	SPE3	0.67																	1.60766
orf19.2251	AAH1	1.48																	-0.953496																	Y	Y	Y
orf19.2252	orf19.2252	0.04																	NA
orf19.2253	orf19.2253	4.21																	-4.66276
orf19.2256	orf19.2256	-0.51																	-0.176667
orf19.2257	orf19.2257	-0.25																	1.39333																	Y	Y	Y
orf19.2258	orf19.2258	-0.51																	-1.51584
orf19.2259	orf19.2259	-0.18																	0.714135
orf19.2260	orf19.2260	-0.16																	-0.87884
orf19.2261	orf19.2261	-0.02																	-0.309533
orf19.2262	orf19.2262	1.13																	-3.2534
orf19.2263	orf19.2263	-0.07																	-0.787616
orf19.2264	OLE2	-0.39																	-0.337091
orf19.2265	orf19.2265	-0.07																	0.979797
orf19.2266	orf19.2266	-0.18																	0.342732
orf19.2267	RFA2	-0.28																	0.693087
orf19.2268	RCK2	-0.18																	-0.177514
orf19.2269	orf19.2269	0.56																	2.95091								-1.201									Y	Y	Y
orf19.227	COX7	0.31																	-0.406301								1.1735								Y		Y	Y
orf19.2270	SMF12	-0.26																	-0.705096								-1.3235	3.7							Y		Y	Y	1
orf19.2272	AFT2	0.26												0.623			Y	Y	-1.9475																				1
orf19.2274	orf19.2274	1.18												0.623			Y	Y	0.0863625																				1
orf19.2275	orf19.2275	0.41																	1.80123								1.257									Y	Y	Y
orf19.2276	orf19.2276	-0.3																	0.430647
orf19.2277	TPK2	-0.3							0.757								Y	Y	1.43948																	Y	Y	Y	1
orf19.2278	orf19.2278	-0.19							0.757								Y	Y	0.0473558																				1
orf19.2280	ZCF10	0.3																	-0.46219	0.824						Y													1
orf19.2281	orf19.2281	-0.1																	-0.936515
orf19.2282	orf19.2282	-0.09																	-3.10159
orf19.2283	DQD1	-0.69																	-0.00288447																	Y	Y	Y
orf19.2284	orf19.2284	-0.91																	1.36389
orf19.2285	orf19.2285	0.55																	-0.427128
orf19.2286	orf19.2286	-0.47																	1.2136																	Y	Y	Y
orf19.2287	RPA12	-0.42																	-0.682429
orf19.2288	CCT5	-0.07																	1.07115
orf19.2289	ARP3	-0.01																	1.2899																	Y	Y	Y
orf19.229	orf19.229	-0.4																	-0.246922
orf19.2290	TOR1	0.28																	-1.09321
orf19.2296	orf19.2296	-0.4																	-3.00294	1.007						Y	-1.605				Y							Y	2
orf19.2297	ARL3	-0.76																	1.24136
orf19.2298	WBP1	0.4																	1.21185
orf19.2299	orf19.2299	-0.98																	-0.0672794
orf19.23	RTA3	-5.55																	0.692017								-1.068											Y
orf19.230	orf19.230	0.48																	-1.32804
orf19.2301	orf19.2301	-0.06																	0.102415
orf19.2302	orf19.2302	0.77																	-0.783765
orf19.2303	FGR16	0.21																	-0.445638
orf19.2304	orf19.2304	0.49																	0.173901																	Y	Y	Y
orf19.2305	orf19.2305	0.11																	-0.0257407
orf19.2306	orf19.2306	0.22																	-0.784997
orf19.2307	orf19.2307	-0.21																	-0.0787854
orf19.2308	orf19.2308	0.14							1.048								Y	Y	-1.8575	0.59	0.583	1.181				Y													2
orf19.2309	PET127	0.41																	-0.96445
orf19.2309.2	RPL2	-0.08																	1.67202																	Y	Y	Y
orf19.231	APL2	0.15																	0.926302
orf19.2310	orf19.2310	-0.44																	-1.1844								1.263											Y
orf19.2310.1	RPL29	-0.04																	1.00528																	Y	Y	Y
orf19.2311	RPL82	0.59																	0.26579																	Y	Y	Y
orf19.2312	orf19.2312	0.2																	-1.85387
orf19.2313	orf19.2313	0.36																	-0.905749
orf19.2314	orf19.2314	-0.41																	-1.24469
orf19.2315	RTG3	0.14																	-0.263322
orf19.2317	orf19.2317	2.2																	2.90851
orf19.2318.1	orf19.2318.1	-0.06																	0.971134
orf19.2319	orf19.2319	-0.41																	-0.7998
orf19.232	orf19.232	0.03																	0.0637597
orf19.2320	orf19.2320	-0.03																	-0.632203
orf19.2322.3	ERP5	0.37																	1.44238																	Y	Y	Y
orf19.2324	UBA4	-0.39																	0.0270219																	Y	Y	Y
orf19.2325	orf19.2325	-0.57																	0.296611
orf19.2326	orf19.2326	-0.57																	0.109716
orf19.2328	orf19.2328	0.17																	-0.289185
orf19.2329.1	RPS17B	0.16																	1.63227																	Y	Y	Y
orf19.233.1	HRT1	0.45																	-1.11637
orf19.2330	orf19.2330	-0.34																	-0.879346
orf19.2331	ADA2	0.18																	-0.710218																Y		Y	Y
orf19.2332	orf19.2332	1.13	0.935		1.095			Y	1.284	0.885	1.504	0.89		1.641		0.909	Y	Y	-0.805931	2.796	0.679	0.683	0.781			Y					Y		Y						3
orf19.2333	orf19.2333	1.16	0.935		1.095		1.207	Y	1.284	0.885	1.504	0.89		1.641		0.909	Y	Y	-0.155254	2.796	0.679	0.683	0.781			Y					Y		Y						3
orf19.2334	BIG1	-0.4																	0.144605
orf19.2335	orf19.2335	-0.06																	1.30366																	Y	Y	Y
orf19.2336	orf19.2336	-1.18																	NA													Y							1
orf19.2337	ALP1	-1.64																	-1.57632																	Y	Y	Y
orf19.234	PHA2	-0.1																	1.55433
orf19.2340	CDC48	0.15																	1.09541
orf19.2341	HNT1	0.08																	-0.260485
orf19.2342	SFT2	-0.27																	-1.1558
orf19.2343	VPS23	-0.21																	0.114284
orf19.2343.1	orf19.2343.1	0.24																	NA
orf19.2344	ASR1	-1.36																	-3.54781								-3.78											Y
orf19.2346	orf19.2346	0.62																	-0.565481																Y		Y	Y
orf19.2347	MNN2	0.09																	-0.368318
orf19.2350	orf19.2350	-0.24																	0.503034
orf19.2351	NIT3	-0.46																	0.28758
orf19.2352	orf19.2352	-0.03																	0.645697
orf19.2356	CRZ2	-0.93	0.78	1.21	0.799			Y	1.897	1.857	1.317	2.404	0.741	1.214	11.56	1.675	Y	Y	-1.79253	3.193	1.822	1.785	1.573	2.043	0.483	Y					Y	Y							3
orf19.236	RPL9B	0.25																	1.04601
orf19.2360	URA2	-0.78				2.59		Y										Y	-0.889712		1.365		1.333			Y						Y							3
orf19.2361	SPT10	-0.5																	-0.441292
orf19.2362	orf19.2362	-0.43																	-0.382626
orf19.2363	orf19.2363	0.04																	0.696852
orf19.2364	MIS11	-0.14																	2.46512																	Y	Y	Y
orf19.2365	POL2	-0.16																	-0.385571
orf19.2366	orf19.2366	-2.08									0.651						Y	Y	-0.0170541																				1
orf19.2367	orf19.2367	-0.84																	-2.03746
orf19.2368	orf19.2368	-0.88																	-1.25748
orf19.2369	orf19.2369	-0.17																	0.227224
orf19.2369.1	ATX1	-0.51																	0.0090555																Y		Y	Y
orf19.2370	DSL1	-0.31																	1.07691
orf19.2371	orf19.2371	-0.73																	NA																	Y	Y	Y
orf19.2372	orf19.2372	0.17																	NA																	Y	Y	Y
orf19.2376	orf19.2376	-0.23																	NA
orf19.2378	orf19.2378	0.18																	-0.342113
orf19.2379	NOT4	-0.12																	0.239352
orf19.238	CCP1	1																	-1.49596								3.1645			2.075						Y	Y	Y	1
orf19.2381	orf19.2381	-0.26																	0.459272
orf19.2382	orf19.2382	0.48																	0.488729
orf19.2383	YKU80	0.06																	0.0689176
orf19.2384	MTG1	0.3																	-1.48981
orf19.2385	KTI12	-0.44																	-0.923307
orf19.2386	orf19.2386	-0.48																	-0.537977
orf19.2387	orf19.2387	0.4																	-0.303461
orf19.2389	orf19.2389	-0.34																	0.430137
orf19.239	orf19.239	0.18																	0.245125
orf19.2391	orf19.2391	-0.76																	0.567317
orf19.2392	orf19.2392	-0.73																	-0.0684993
orf19.2393	orf19.2393	-0.61																	-0.126654
orf19.2394	orf19.2394	-0.88							0.793								Y	Y	1.26357																				1
orf19.2395	IME2	-1.1																	0.216516
orf19.2396	IFR2	0.03																	0.400909									1.75											1
orf19.2397	orf19.2397	1.12																	-0.29345
orf19.2397.3	orf19.2397.3	-0.61																	-1.75883	1.41		0.747				Y					Y				Y		Y	Y	2
orf19.2398	orf19.2398	-1.06																	-1.00676	1.41		0.747				Y					Y				Y		Y	Y	2
orf19.2399	orf19.2399	-0.27																	0.045804
orf19.24	RTA2	-3.94							2.063	1.362		1.028		1.152	7.68	2.036	Y	Y	-2.35663																				1
orf19.240	PAM17	-0.41																	0.169006
orf19.2400	orf19.2400	-0.55																	-0.857581
orf19.2401	orf19.2401	0.14																	-1.17773
orf19.2402	SSU72	-0.39																	-0.421824
orf19.2404	orf19.2404	-0.13																	-1.00881
orf19.2406	orf19.2406	0.03																	-0.191565
orf19.2407	DPS1-1	0.04																	0.956989																	Y	Y	Y
orf19.2408	orf19.2408	-0.73																	-0.790158
orf19.2410	SYS3	0.07																	-0.690303
orf19.2411	SYN8	-0.71																	-1.07546
orf19.2412	orf19.2412	0.07																	-0.497599
orf19.2414	orf19.2414	-0.44																	-1.37141																Y		Y	Y
orf19.2415	orf19.2415	0.37																	1.15463
orf19.2416.1	MLC1	0.62																	1.10774
orf19.2417	SMC5	0.07																	0.23133
orf19.2418	orf19.2418	-0.25																	0.0867212
orf19.2419	orf19.2419	-0.33																	-0.245919								1.26											Y
orf19.242	SAP8	-0.25																	-0.063912
orf19.242.2	orf19.242.2	0.18																	0.545364
orf19.2422	ARC1	-0.09																	2.71652																	Y	Y	Y
orf19.2423	ZCF11	-0.56																	-0.140063
orf19.2425	HGT18	0.88																	-0.146819	1.83						Y	-1.066											Y	1
orf19.2426	orf19.2426	-0.35																	1.60559
orf19.2429	orf19.2429	1.62																	-2.14514
orf19.243	OXR1	-0.77																	-1.2796																Y		Y	Y
orf19.2430	orf19.2430	-0.71																	NA	1.217		0.59				Y													1
orf19.2431	orf19.2431	2.42																	-4.96301	1.217		0.59				Y	-1.9											Y	1
orf19.2432	HAC1	0.54							1.439						5.48		Y	Y	-2.29229	1.217						Y	-1.287									Y	Y	Y	2
orf19.2433	orf19.2433	-1.06																	-0.151272
orf19.2434	NPL4	-0.21																	0.233967
orf19.2435	MSI3	0.07																	0.295497
orf19.2436	orf19.2436	0.2																	-1.90642
orf19.2437	ARC35	0.01																	0.279552
orf19.2438	orf19.2438	0.45																	-0.292879
orf19.2439	orf19.2439	0.32																	0.319069								1.4685											Y
orf19.2439.1	orf19.2439.1	0.46																	0.724223								1.948											Y
orf19.244	DCG1	0.62																	2.25192
orf19.2440	orf19.2440	0.12																	-1.00412
orf19.2442	orf19.2442	-0.52																	-0.46702
orf19.2443	RGD1	-0.06																	0.278322
orf19.2444	CHS7	0.24																	-2.01833
orf19.2445	orf19.2445	0.5																	-2.11761
orf19.2446	orf19.2446	-0.25																	-0.35788
orf19.2447	orf19.2447	0.19																	-1.31532
orf19.2449	orf19.2449	1.4																	-1.38688													Y							1
orf19.245	DDC1	0.18																	-1.55697
orf19.2451	PGA45	1.59							1.339	0.992		0.662					Y	Y	0.439372	1.623						Y													2
orf19.2452	orf19.2452	1.71							1.339	0.992		0.662					Y	Y	-0.57354	1.623						Y													2
orf19.2454	PHO87	1.08																	-0.622297	1.224	1.006					Y										Y	Y	Y	1
orf19.2455	orf19.2455	-0.3																	-0.67294	1.224	1.006					Y													1
orf19.2457	orf19.2457	6.18							1.268	1.62		0.782			4.29	1.063	Y	Y	-8.97978	1.846		0.816				Y													2
orf19.2458	SIP5	-1.27																	-2.36276												Y				Y		Y	Y	1
orf19.2459	orf19.2459	1.84							2.234	2.213		1.597	0.973		7.78	2.166	Y	Y	-2.75101	0.958						Y													2
orf19.246	orf19.246	-0.59																	-5.35247								-1.2385											Y
orf19.2460	orf19.2460	7.74																	-7.92367
orf19.2461	PRN4	1.67																	-0.983195								1.6425											Y
orf19.2462	PRN3	0.15																	-3.73176
orf19.2463	PRN2	0.99																	-1.30739
orf19.2465	POL32	-0.42																	-0.0262382	2.216						Y													1
orf19.2467	PRN1	-1.53									0.58						Y	Y	-3.99508	0.833						Y													2
orf19.2468	orf19.2468	-0.83																	0.00904094
orf19.2469	RAD10	-0.57																	0.478214
orf19.247	orf19.247	-0.28																	0.565739
orf19.2471	GIM5	-0.08																	0.177759
orf19.2472	orf19.2472	-0.16																	-1.42987
orf19.2472.1	orf19.2472.1	0.25																	NA
orf19.2473	orf19.2473	-0.28																	0.181159
orf19.2474	PRC3	0.69																	-1.10078								-1.067											Y
orf19.2475	PGA26	3.03																	3.63658	1.088						Y	3.751					Y						Y	2
orf19.2476	orf19.2476	0.48																	-1.31224
orf19.2478	orf19.2478	0.48																	-0.649518
orf19.2478.1	orf19.2478.1	0.11																	0.449612
orf19.2479	UGA4	0.92																	0.377285								1.13											Y
orf19.248	APL5	-0.12																	0.0249621
orf19.2480.1	AUT7	0.32																	-3.28568								-1.2015								Y		Y	Y
orf19.2481	orf19.2481	0.09																	-5.24516
orf19.2483	RIM1	0.41																	0.534042
orf19.2484	orf19.2484	0.33																	0.866532								-1.0985											Y
orf19.2485	orf19.2485	-0.4																	-0.21807
orf19.2487	orf19.2487	-0.52																	-1.21961
orf19.2488	FAL1	-0.4																	-1.09935
orf19.2489	orf19.2489	-0.34																	-0.753436								1.1835									Y	Y	Y
orf19.2492	STE3	-0.58																	-0.945654
orf19.2494	orf19.2494	0.3																	-0.760945
orf19.2495	GSL1	0.1																	-1.86912		0.904	0.602			0.451	Y													1
orf19.2496	ATO2	-0.7																	-3.30664	0.845						Y									Y		Y	Y	1
orf19.2498	orf19.2498	-1.06																	-0.626421												Y								1
orf19.2499	orf19.2499	-0.61																	-0.382451
orf19.25	orf19.25	-0.08																	-0.591953
orf19.250	SLC1	1.37							0.744								Y	Y	-0.255874																				1
orf19.2500	orf19.2500	-0.02																	0.235763
orf19.2501	FLC1	0.62																	-2.46931	1.12		0.741			0.4	Y									Y		Y	Y	1
orf19.2503	orf19.2503	-0.41																	0.610189
orf19.2504	BMS1	-0.68																	-1.11941
orf19.2505	orf19.2505	-0.48																	NA
orf19.2506	orf19.2506	2.12																	-1.34276	1.231	0.52		0.911			Y	-1.152											Y	1
orf19.2507	ARP9	-0.51																	1.01464
orf19.2508	PRM9	-1.68																	-0.462228
orf19.2509.1	orf19.2509.1	-1.31																	NA
orf19.251	orf19.251	2.52			1.323		0.652	Y	0.811	0.664				2.32		1.516	Y	Y	-5.11249	1.084						Y	-4.4735											Y	2
orf19.2510	orf19.2510	0.08																	0.291916
orf19.2511.1	MRPL33	0.34																	-0.249907								1.161											Y
orf19.2511.2	orf19.2511.2	-0.12																	NA
orf19.2512	orf19.2512	-0.6																	2.08412
orf19.2513	orf19.2513	0.67																	-2.51412
orf19.2514	orf19.2514	-0.15																	0.341627
orf19.2515	orf19.2515	2.54																	-5.80076	0.943						Y	-1.731								Y		Y	Y	1
orf19.2516	orf19.2516	0.37																	-0.499039	0.943						Y													1
orf19.2517	orf19.2517	-0.45																	-2.7208
orf19.2518	orf19.2518	0.06																	-0.360476
orf19.2519	orf19.2519	-0.55																	0.132904
orf19.252	orf19.252	0.55																	1.41943
orf19.2520	orf19.2520	0.04																	0.747327
orf19.2521	orf19.2521	-0.07																	-0.582126
orf19.2524	MGE1	0.29																	0.0533839																Y		Y	Y
orf19.2525	LYS12	-0.05																	1.95224																	Y	Y	Y
orf19.2527	orf19.2527	-0.6																	-0.614391
orf19.2528	orf19.2528	-0.59																	-0.626057
orf19.2529	orf19.2529	-0.24																	-1.33501														Y						1
orf19.2529.1	orf19.2529.1	-1.88																	1.05771	0.58	0.629	1.276	0.661			Y					Y								2
orf19.2530	orf19.2530	-0.95																	-0.276379
orf19.2531	CSP37	-1.16																	0.268262	0.58	0.623	1.276	0.661			Y	-2.1065	1.5										Y	2
orf19.2532	PRS	0.09																	0.577538
orf19.2533.1	orf19.2533.1	-0.12																	0.983364
orf19.2534	PIN4	-0.12																	0.393722
orf19.2537	orf19.2537	-1.23																	NA
orf19.2538	PTC2	-0.05																	-0.441167
orf19.2539	orf19.2539	-0.57																	NA
orf19.254	orf19.254	-0.75																	-2.25247																Y		Y	Y
orf19.2540	SAS3	-0.2																	-0.958315
orf19.2541	orf19.2541	-0.16																	-0.384504
orf19.2542	orf19.2542	-0.57																	-0.85999
orf19.2544	orf19.2544	-0.01																	0.54994
orf19.2545	DOT6	0.15																	-1.5033
orf19.2546	TRP2	-0.23																	0.568495																	Y	Y	Y
orf19.2547	orf19.2547	0.67																	-1.58972
orf19.2549	SHP1	-0.15																	0.892671
orf19.255	ZCF1	-1.29							1.815			1.249					Y	Y	-2.71666	1.152	0.524	1.111	0.6			Y									Y		Y	Y	2
orf19.2551	MET6	0.05																	2.68874	0.842						Y										Y	Y	Y	1
orf19.2552	orf19.2552	-0.77																	1.75757	1.767						Y	1.3545											Y	1
orf19.2553	orf19.2553	-1.54																	1.31628	1.767						Y													1
orf19.2555	URA5	-0.05																	0.475619	1.767						Y										Y	Y	Y	1
orf19.2557	SEC65	-0.17																	0.547063
orf19.2558	orf19.2558	-0.04																	-0.158223
orf19.2559	CDC4	0.34																	-1.23608
orf19.2560	CDC60	0.11																	0.810754																	Y	Y	Y
orf19.2563	orf19.2563	0.02																	-1.58023
orf19.2564	orf19.2564	-0.24																	-0.422885																	Y	Y	Y
orf19.2565	orf19.2565	-0.04																	-2.27863
orf19.2568	IFU5	-0.44																	1.38993
orf19.257	orf19.257	-0.85																	0.996017
orf19.2570	MCI4	0.22																	0.160587								2.026											Y
orf19.2571	SEC4	-0.1							0.873								Y	Y	0.280207																				1
orf19.2573	FRS1	0.03																	0.972364																	Y	Y	Y
orf19.2574	orf19.2574	-0.72																	-0.707989
orf19.2575	orf19.2575	-0.65																	-0.331102
orf19.2579	orf19.2579	0.03																	-2.58848
orf19.258	orf19.258	-0.94				2.94		Y	1.815			1.249			12.58		Y	Y	-4.51344	1.152	0.524	1.111	0.6			Y					Y	Y							3
orf19.2580	HST2	-0.35																	-1.64206
orf19.2581	orf19.2581	-2.54																	-1.59892
orf19.2582	orf19.2582	-0.45																	-0.088373
orf19.2583	PTR2	-0.36																	NA
orf19.2583.1	orf19.2583.1	0.3																	-3.28575
orf19.2583.2	orf19.2583.2	0.29																	NA								1.0045											Y
orf19.2584	OPT9	-0.48																	3.32773
orf19.2585	orf19.2585	-2.13																	-2.58789
orf19.2587	HNM3	-0.44																	-2.76018
orf19.259	orf19.259	-0.28																	-1.23264
orf19.2590	orf19.2590	0.56																	-1.2882
orf19.2591	orf19.2591	1.78																	-0.97626
orf19.2593	BIO2	0.55																	-1.52809								1.5605											Y
orf19.2594	orf19.2594	-0.54																	-0.225229
orf19.2597	MRS2	0.08																	-0.429846
orf19.2598	VMA4	0.3																	0.560433																	Y	Y	Y
orf19.2599	CRC1	0.26																	0.350693
orf19.26	orf19.26	-0.35																	-0.372887
orf19.260	SLD1	0.01																	-1.24497
orf19.2600	SPC98	0.02																	-0.96086
orf19.2601	HEM1	-0.12																	-1.07363
orf19.2602	OPT1	-5.34							2.214	1.701		0.868			5.85	1.579	Y	Y	1.23552	0.973						Y		2.25											3
orf19.2604	orf19.2604	-0.22																	-1.74879
orf19.2605	PRK1	-0.3																	-0.357324
orf19.2606	HDA1	-0.61																	0.0603658
orf19.2607	orf19.2607	-1.45																	-1.27638
orf19.2608	ADH5	-0.24																	-3.18372												Y		Y		Y		Y	Y	1
orf19.2609	CET1	-0.27																	0.755176
orf19.261	orf19.261	0.1																	-0.716938
orf19.2610	orf19.2610	0.18																	-1.19935
orf19.2611	MCM6	0.66																	-0.26189
orf19.2612	orf19.2612	-0.18																	-0.980499	0.821						Y													1
orf19.2613	ECM4	0.05																	-1.45331	0.823						Y	-1.748											Y	1
orf19.2614	RSR1	-0.3																	0.78312
orf19.2615	MDL1	-0.04																	0.399014
orf19.2616	UGT51C1	-0.15																	-1.6068
orf19.2618	MET2	-1.34																	-0.239905
orf19.2619	PHO113	-0.44																	-0.457	1.029						Y													1
orf19.262	SMC3	0.12																	0.477019
orf19.2620	orf19.2620	0.05																	-0.395853												Y		Y						1
orf19.2621	orf19.2621	-0.18																	-0.602086
orf19.2622	YPT31	-0.11																	0.730012
orf19.2623	ECM22	-0.45							1.034	0.914							Y	Y	-3.62674	0.823	0.807	0.62	0.692	1.6		Y									Y		Y	Y	2
orf19.2624	orf19.2624	-1.64							1.034								Y	Y	-1.70218	1.628						Y													2
orf19.2625	orf19.2625	-0.23																	NA	1.627						Y													1
orf19.2629	USO1	0.22																	-0.873483
orf19.263.1	orf19.263.1	1.34																	-2.5725								-1.7215											Y
orf19.2630	RAD59	0.05																	-0.451094
orf19.2631	orf19.2631	0.2																	-1.03332
orf19.2633	HGT14	0.98							0.72	0.665							Y	Y	-2.10438																				1
orf19.2633.1	orf19.2633.1	-3.67																	NA
orf19.2637	orf19.2637	-0.4																	-0.704282
orf19.2638	orf19.2638	3.15							2.504	3.352		1.876	1.265	2.631	8.02	2.632	Y	Y	-4.36313	0.826		0.656				Y													2
orf19.2639	orf19.2639	0.37							2.504	3.352		1.876	1.265	2.631	8.02	2.632	Y	Y	0.346809			0.656				Y													2
orf19.2639.1	orf19.2639.1	-0.26																	1.01461
orf19.264	orf19.264	-0.8																	-1.17231													Y							1
orf19.2640	FUR1	-0.45																	0.0660527																	Y	Y	Y
orf19.2641	ARP1	-0.16																	1.73619
orf19.2642	orf19.2642	-0.21																	-0.505991
orf19.2643	RPO26	-0.58																	-0.0330969
orf19.2644	QCR2	0.45																	0.500354								1.568											Y
orf19.2645	orf19.2645	0.53																	NA
orf19.2646	ZCF13	0.14																	-0.661536
orf19.2647	ZCF14	-0.16																	-1.04706
orf19.2649	PCL1	1.36							0.682								Y	Y	-0.953708																				1
orf19.265	orf19.265	-1.37																	-8.85203		0.696				0.448	Y									Y		Y	Y	1
orf19.2650	orf19.2650	-0.62																	-0.720939
orf19.2650.1	orf19.2650.1	0.23																	1.51589
orf19.2651	CAM1-1	-0.59																	2.41887																	Y	Y	Y
orf19.2652	TEF4	0.64							1.319	0.897				0.687	5.38		Y	Y	0.00275293				0.637			Y						Y							3
orf19.2653	orf19.2653	-0.54							1.319	0.897				0.687	5.38		Y	Y	-2.14677				0.637			Y	-1.4465											Y	2
orf19.2654	RMS1	-1.51							1.871			0.686	0.662	0.87		1.25	Y	Y	-1.19548																				1
orf19.2655	BUB3	-1.66																	-1.31176												Y				Y		Y	Y	1
orf19.2657	orf19.2657	0.29																	NA
orf19.2660	EAF3	-0.08																	-1.2208
orf19.2661	TLO34	0.95																	-1.04268
orf19.2662	orf19.2662	-0.48																	NA
orf19.2663	orf19.2663	0.1																	-0.461135
orf19.2664	orf19.2664	-0.3																	0.798226
orf19.2665	MSN5	-0.39																	-1.42426												Y				Y		Y	Y	1
orf19.2667	RPF1	-0.48																	-1.3203
orf19.2668	RHD2	0.26																	1.07187
orf19.2669	orf19.2669	0.22																	0.242331
orf19.267	orf19.267	-0.08																	-0.457458
orf19.2670	orf19.2670	-0.31																	0.669608
orf19.2671	orf19.2671	-3.65																	1.57839								-1.317											Y
orf19.2672	NCP1	0.82																	0.679915								-1.0515											Y
orf19.2673	orf19.2673	0.49																	-0.501262
orf19.2674	orf19.2674	-3.05																	-0.71033
orf19.2675	orf19.2675	-0.06																	-1.49095
orf19.2676	orf19.2676	-0.56																	-1.17004
orf19.2677	orf19.2677	-0.01																	0.682706
orf19.2678	BUB1	-0.36																	1.09521
orf19.268	orf19.268	-1.08																	0.286245
orf19.2680	orf19.2680	0.39																	-1.5332
orf19.2681	RBT7	-1.29																	-2.5522
orf19.2682	orf19.2682	-0.48																	0.1365
orf19.2684	orf19.2684	0.08																	0.146173
orf19.2685	PGA54	0.08							0.989								Y	Y	0.601289	0.58				1.27		Y									Y		Y	Y	2
orf19.2686	orf19.2686	-0.39							0.989								Y	Y	-0.345186					0.978		Y	-1.3435											Y	2
orf19.2687.1	orf19.2687.1	-0.48																	0.0403147
orf19.2688	NAN1	-0.15																	-0.636688
orf19.269	SES1	0.3																	0.95951																	Y	Y	Y
orf19.2690	orf19.2690	-0.14																	-1.32415	1.614						Y									Y		Y	Y	1
orf19.2691	orf19.2691	-0.07																	-1.22814	1.607						Y	-1.158											Y	1
orf19.2693	GST2	0.44																	-2.16641	0.629						Y	-1.714											Y	1
orf19.2694	TYS1	-0.19																	1.03197																	Y	Y	Y
orf19.2695	UBR1	0.25																	-1.38038
orf19.2697	orf19.2697	0.22																	-1.25004
orf19.2698	orf19.2698	0.09																	0.741732
orf19.2699	ABP1	0.43																	1.53998
orf19.27	orf19.27	-0.38																	-1.35837
orf19.270	orf19.270	0.91																	-1.45157
orf19.2701	orf19.2701	3.74																	-7.85938																Y		Y	Y
orf19.2703	orf19.2703	-0.4																	-1.55642
orf19.2704	orf19.2704	-0.4																	NA																	Y	Y	Y
orf19.2706	CRH11	0.94																	0.733919
orf19.2707.1	QCR9	0.4																	-0.0208607								1.923											Y
orf19.2708	orf19.2708	-0.42																	-0.262209
orf19.2709	ZUO1	-0.46																	2.04851																	Y	Y	Y
orf19.271	ADH4	2.83																	NA
orf19.2710	orf19.2710	-0.79																	0.118803
orf19.2711	orf19.2711	-0.32																	-0.296673
orf19.2711.1	MED20	0.04																	0.0947677
orf19.2712	HCA4	-0.47																	-0.942021
orf19.2713	orf19.2713	0.28																	-0.641896
orf19.2715	RPC53	-0.13																	-0.780201
orf19.2717	SAS10	-0.52																	-0.499888
orf19.272	FAA21	-1.07							1.459								Y	Y	-0.554351	0.912						Y													2
orf19.2720	orf19.2720	-0.32																	1.12277
orf19.2721	orf19.2721	-0.35																	-0.571766
orf19.2722	CGR1	-0.86																	-0.66369
orf19.2723	HIT1	-0.78		1.521				Y	0.806	1.408		0.929			6.33	1.258	Y	Y	-1.9299	1.736	0.691	1.34				Y					Y	Y							3
orf19.2724	orf19.2724	2.11		1.022	0.675			Y	1.411	1.303	0.736	1.336		0.952	8.13	0.799	Y	Y	-3.28385	1.657	0.626	1.367	0.775		0.575	Y					Y								3
orf19.2725	orf19.2725	-0.19							1.411	1.303	0.736	1.336			8.13	0.799	Y	Y	NA	1.656		0.642				Y													2
orf19.2726	orf19.2726	-4.73		1.022	0.675			Y	1.411	1.303	0.736	1.336		0.952	4.16	0.799	Y	Y	-1.02071	0.878	0.831	0.715	0.897		0.423	Y	-1.0735											Y	2
orf19.2727	GRX3	-0.33																	-0.196618
orf19.2728	orf19.2728	-0.13																	-0.522145
orf19.273	orf19.273	0.06																	-0.571213
orf19.2730	orf19.2730	-1.2																	1.87765
orf19.2731	orf19.2731	-0.22																	-0.635707
orf19.2733	orf19.2733	-0.15																	-1.16939
orf19.2734	orf19.2734	3.17																	-3.33709
orf19.2735	SEN2	1.1																	-3.13275
orf19.2736	HFL2	-0.02																	0.0274401
orf19.2737	orf19.2737	-0.25																	-1.03037								-1.623											Y
orf19.2738	SUL2	2.96	0.764					Y			0.745						Y	Y	-3.31606		0.941	0.626				Y													2
orf19.2739	orf19.2739	-0.06																	0.54869
orf19.274	TFC4	-0.2																	-0.782817
orf19.2740	orf19.2740	-0.36																	-0.23045
orf19.2742	orf19.2742	0.14																	-0.344284
orf19.2743	orf19.2743	-1.27																	0.807645
orf19.2745	UME7	1.35																	NA
orf19.2746	EMP70	0.31																	0.136765
orf19.2747	RGT1	0.09												0.694			Y	Y	-0.776712	0.887		0.744				Y					Y	Y							3
orf19.2748	ARG83	-0.34																	-1.2081
orf19.2749	orf19.2749	-0.5																	-2.08137
orf19.275	orf19.275	0.4																	-1.7012
orf19.2751	orf19.2751	-0.17																	-0.962365		0.568					Y													1
orf19.2752	ADR1	0.2																	-2.58567		0.568					Y									Y		Y	Y	1
orf19.2753	ZCF15	0.39																	-0.648982
orf19.2754	TIM13	0.75																	0.62894
orf19.2755	orf19.2755	-0.07																	0.48767
orf19.2756	orf19.2756	0.29																	0.843491
orf19.2757	orf19.2757	-0.06																	0.290567
orf19.2758	PGA38	0.92																	1.13971
orf19.276	orf19.276	-0.51																	-3.41609
orf19.2760	orf19.2760	-0.2																	0.0042109
orf19.2761	orf19.2761	0.14																	-0.0775101
orf19.2762	AHP1	-0.41																	0.172489								-3.577									Y	Y	Y
orf19.2763	orf19.2763	-0.13																	1.00126
orf19.2765	PGA62	-0.64							1.142								Y	Y	-0.507662	2.414		1.325			0.453	Y					Y		Y		Y		Y	Y	3
orf19.2766	orf19.2766	-0.48							1.142								Y	Y	NA			0.96			0.453	Y					Y								3
orf19.2767	PGA59	0.39							1.142								Y	Y	1.22636	2.371		0.964	0.757		0.453	Y									Y		Y	Y	2
orf19.2768	AMS1	1.76																	-5.50807								-2.1395											Y
orf19.2769	orf19.2769	0.99																	-3.33548								-1.222											Y
orf19.277	THI6	-2.06																	-3.51713
orf19.2770	orf19.2770	-0.15																	-1.23593								-1.571											Y
orf19.2770.1	SOD1	-0.42																	1.58838
orf19.2771	BEM3	0.48																	-1.55882
orf19.2772	HOS3	-1																	-0.450827
orf19.2774	LAB5	0.01																	0.671048
orf19.2775	IDI1	0.15																	0.326356								1.21					Y				Y	Y	Y	1
orf19.2778	orf19.2778	-0.45																	-1.61481
orf19.2779	orf19.2779	-0.48																	NA	1.839	0.532					Y													1
orf19.278	orf19.278	-1.07																	-0.318015
orf19.2781	orf19.2781	0.72																	-4.78919	1.842	0.532					Y													1
orf19.2782	orf19.2782	-0.08																	0.413751								1.559											Y
orf19.2783	PIR32	-0.43																	0.104718
orf19.2784	orf19.2784	0.07																	0.0379472
orf19.2785	ATP7	0.65																	0.465968
orf19.2786	orf19.2786	0.1																	0.745273
orf19.2787	PRY1	7.15																	NA
orf19.2788	orf19.2788	-0.39																	-0.89704
orf19.2789	orf19.2789	-0.72																	-1.12093
orf19.279	orf19.279	-0.23																	NA
orf19.2790	SWD2	-0.31																	0.57886
orf19.2791	BBC1	-0.17																	0.730937
orf19.2792	IST2	-0.03																	-0.168707													Y							1
orf19.2794	orf19.2794	0.14																	-0.161787
orf19.2795	LHP1	-0.71																	0.893611																	Y	Y	Y
orf19.2796	orf19.2796	-0.09																	1.82279
orf19.2797	orf19.2797	-0.83																	0.436071
orf19.2798	orf19.2798	-0.22																	0.612905
orf19.2799	GPI8	-0.14																	0.46208
orf19.28	orf19.28	0.59																	-1.16344
orf19.280	orf19.280	-0.23																	NA
orf19.2800	orf19.2800	-0.23																	NA
orf19.2803	HEM13	-0.06																	1.85275												Y		Y			Y	Y	Y	1
orf19.2804	orf19.2804	-0.48																	NA
orf19.2805	PEX8	0.3																	-1.07674
orf19.2808	ZCF16	-0.14																	-0.724151
orf19.2809	CTN3	1.32												1.007			Y	Y	-6.852																Y		Y	Y	1
orf19.281	orf19.281	-0.23																	NA
orf19.2810	AAP1	2.49																	-6.00375																Y		Y	Y
orf19.2812	orf19.2812	1.64									1.013						Y	Y	-4.09692																				1
orf19.2813	orf19.2813	-0.23																	NA
orf19.2818	orf19.2818	0.1																	-1.44633
orf19.2819	orf19.2819	0.24																	-0.660273
orf19.2820	orf19.2820	-0.25																	0.594241
orf19.2821	orf19.2821	0.44																	0.81019								2.3915											Y
orf19.2822	orf19.2822	-0.05	2.435	1.094	1.071			Y	4.084	5.784	2.985	4.577	2.743	1.781	14.66	4.396	Y	Y	0.416403	1.525	2.003	2.367	1.877			Y		2				Y							3
orf19.2823	RFG1	0.24	2.435	1.094	1.071			Y	4.084	5.784	2.985	4.577	2.743	1.781	14.66	4.396	Y	Y	-1.65087	1.626	2.003	2.367	1.877			Y													2
orf19.2825	DRE2	-0.14												0.641			Y	Y	-2.05853											1.644									2
orf19.2826	orf19.2826	0.1																	0.424052													Y							1
orf19.2827	orf19.2827	-0.12																	-0.252758													Y							1
orf19.2828	orf19.2828	0.03																	0.387839
orf19.2829	orf19.2829	0.4																	-0.521942
orf19.2830	RRP9	-0.05																	-0.859434
orf19.2831	RPC31	-0.84												1.355			Y	Y	0.527036														Y						2
orf19.2832	INN1	-0.53												1.355			Y	Y	-0.288364																				1
orf19.2833	PGA34	8.29							2.005	0.993		1.024					Y	Y	-5.87906	0.658		0.807				Y						Y							3
orf19.2834	RPD3	-0.61																	-0.588309
orf19.2835	orf19.2835	-0.1																	1.5274
orf19.2836	orf19.2836	0.2																	-4.526
orf19.2837	ALG5	1.17																	-0.199671	0.914						Y													1
orf19.2838	orf19.2838	-1.23																	-2.99209								-2.5075									Y	Y	Y
orf19.2839	CIRT4B	-4.95																	-1.16246
orf19.284	orf19.284	-0.23																	-1.26366
orf19.2841	PGM2	1.13																	0.268488												Y				Y		Y	Y	1
orf19.2842	GZF3	0.5																	-2.13911	1.9						Y													1
orf19.2843	RHO1	0.27																	-0.197895	1.902						Y													1
orf19.2844	APL4	-0.25																	1.01587
orf19.2846	orf19.2846	-1.58																	2.38798
orf19.2847	orf19.2847	-0.31																	-0.926796
orf19.2847.1	orf19.2847.1	-1.21																	NA
orf19.2848	orf19.2848	-0.46																	-2.51818			0.694				Y													1
orf19.2849	AQY1	-1.38																	-1.76369	1.65						Y	-2.7075											Y	1
orf19.285	orf19.285	-0.25																	-1.22504																Y		Y	Y
orf19.2850	orf19.2850	0.04																	-0.475043	1.65						Y													1
orf19.2851	orf19.2851	-0.86																	0.286517
orf19.2852	orf19.2852	-0.03																	0.456628
orf19.2853	orf19.2853	-0.67																	-0.744419
orf19.2857	orf19.2857	-0.12																	-0.652437
orf19.2859	SRP40	-0.49																	-0.000279137								1.3435											Y
orf19.286	orf19.286	-0.7																	-0.668652
orf19.2862	RIB1	0.09																	0.355541									3											1
orf19.2863	orf19.2863	-0.4																	0.154072
orf19.2863.1	ERV1	0.05																	-0.548412
orf19.2864.1	RPL28	0.14																	1.99575																	Y	Y	Y
orf19.2866	orf19.2866	-0.48																	NA
orf19.2867	orf19.2867	-0.44																	-0.261311
orf19.2868	orf19.2868	1.45																	NA
orf19.2869	orf19.2869	-0.23																	NA
orf19.287	orf19.287	0.12																	0.41143								2.4315											Y
orf19.2870	orf19.2870	-1.55																	-5.94668
orf19.2871	SDH12	0.79																	0.57093								2.8785											Y
orf19.2873	TOP2	0																	0.234892
orf19.2875	orf19.2875	-0.13																	-0.906429
orf19.2876	CBF1	-1.11							0.843					0.622			Y	Y	1.38778	1.955						Y					Y								3
orf19.2877	PDC11	-0.62							0.843					0.622			Y	Y	2.51395	1.955						Y					Y								3
orf19.2878	PGA15	-0.68																	-3.76984
orf19.2879	IFF5	-0.4																	NA
orf19.288	MET13	0.27																	1.67837	0.733						Y													1
orf19.2881	MNN4	-2.83																	-2.32846	1.211			0.722			Y						Y							2
orf19.2882	XUT1	-1.56																	-2.65039	1.042			0.722			Y													1
orf19.2883	CSO99	-1.77																	0.358691
orf19.2884	CDC68	-0.1																	-0.295265	2.009				1.645		Y													1
orf19.2885	PRI2	-0.13																	2.82838
orf19.2886	CEK1	2.95																	-1.93623	2.009				0.971		Y													1
orf19.2887	orf19.2887	0																	-1.49793	0.788						Y													1
orf19.2888	orf19.2888	0.34																	-0.775503	0.788						Y													1
orf19.2889	orf19.2889	-0.02																	0.269245
orf19.2890	orf19.2890	0.48																	-1.02986
orf19.2891	orf19.2891	0.48																	-0.159675								1.798											Y
orf19.2892	orf19.2892	-0.55	1.143					Y	0.94	0.677	1.487						Y	Y	-1.01031	1.934	1.216	1.107	0.59	1.559		Y									Y		Y	Y	2
orf19.2893	orf19.2893	-0.34																	-1.54681
orf19.2895	VMA8	0.05																	1.88008
orf19.2896	SOU1	0.45																	0.497532								-1.5465											Y
orf19.2897	SOU2	-0.8																	-7.72841
orf19.2898	orf19.2898	-3.77																	-1.34995
orf19.2899	orf19.2899	-1.15																	0.221442
orf19.29	orf19.29	0.32																	-3.11174
orf19.290	KRE5	0.21																	0.246268
orf19.2901	NUP60	-0.01																	-0.955964
orf19.2903	AGO1	1.28												1.071			Y	Y	-0.752287								-1.148											Y	1
orf19.2905	orf19.2905	0.67												1.071			Y	Y	0.689779																				1
orf19.2906	PGA41	0.18																	-1.67481
orf19.2907	PGA42	-0.09																	-1.25675
orf19.2907.1	orf19.2907.1	-0.32																	-0.493971
orf19.2908	orf19.2908	-0.77																	-0.68842
orf19.2909	ERG26	-0.17																	2.24657
orf19.291	orf19.291	0																	0.535856
orf19.2910	PGA43	-0.34																	-1.26677
orf19.2911	SEC3	-0.34																	0.890909
orf19.2914	orf19.2914	-0.05																	0.851859
orf19.2915	orf19.2915	-0.22																	-0.233649
orf19.2916	orf19.2916	-0.69																	-2.02265
orf19.2917	orf19.2917	-0.82																	0.212164
orf19.2917.1	orf19.2917.1	-0.83																	NA
orf19.2919	MPH1	-0.25																	-0.454203
orf19.292	orf19.292	0																	0.716761
orf19.2920	orf19.2920	-0.12											1.04				Y	Y	0.0334488																				1
orf19.2921	orf19.2921	-0.09																	0.0976443
orf19.2922	orf19.2922	-1.35																	NA
orf19.2923	orf19.2923	-0.85																	-0.143305
orf19.2925	orf19.2925	-0.26																	-1.26107
orf19.2926	orf19.2926	-0.09																	-1.29213
orf19.2927	MNN11	0.41																	-0.648568
orf19.2928	orf19.2928	0																	0.703621
orf19.2929	GSC1	0.51																	-2.30656	2.219	0.571	0.817	0.622		0.464	Y					Y								2
orf19.2930	orf19.2930	-0.07																	1.28586	1.501						Y													1
orf19.2933	orf19.2933	-0.17																	-0.186746
orf19.2934	orf19.2934	-0.35																	-1.11175
orf19.2935	RPL10	-0.18																	1.15308
orf19.2936	orf19.2936	0.92																	-1.08448
orf19.2937	PMM1	0.36																	2.20663																	Y	Y	Y
orf19.2938	orf19.2938	0.32																	-0.187049								1.907											Y
orf19.2939	orf19.2939	-0.35																	-0.0575709
orf19.2940	orf19.2940	-0.22																	0.68717
orf19.2941	SCW4	7.5																	-9.6148
orf19.2942	DIP5	-0.47					0.636	Y	1.19	0.91					4.01	0.899	Y	Y	-4.43536	0.637	0.901	1.235	0.952	0.928	0.523	Y						Y			Y		Y	Y	3
orf19.2943.5	orf19.2943.5	2.33					0.636	Y	1.19	0.91					4.01	0.899	Y	Y	NA	0.637	0.901	1.235	0.952	0.591	0.523	Y		1.6			Y	Y							3
orf19.2945	PUT4	0.54							1.57	1.021		1.587			6.75	1.16	Y	Y	-3.36033																				1
orf19.2946	HNM4	-0.61							1.57	1.021		1.587			6.75	1.16	Y	Y	-2.68965																				1
orf19.2947	SNZ1	-3.27																	-1.44917																	Y	Y	Y
orf19.2948	SNO1	-2.69																	-1.21391	1.083						Y													1
orf19.2949	IML1	-0.08																	-1.47158
orf19.295	orf19.295	0.05																	NA
orf19.2951	HOM6	0.17																	0.76982																	Y	Y	Y
orf19.2952	EXG2	1.88																	-0.765196
orf19.2953	TOM20	-0.11																	0.633429																	Y	Y	Y
orf19.2954	orf19.2954	0.19																	0.602919								2.371											Y
orf19.2956	MGM101	0.07																	1.20526
orf19.2957	orf19.2957	-1.19																	-3.61459
orf19.2958	orf19.2958	0.2																	-1.4653
orf19.2959	orf19.2959	-0.25																	NA
orf19.2959.1	orf19.2959.1	-0.22																	-5.05166								-1.8865				Y				Y		Y	Y	1
orf19.296	orf19.296	-0.23																	NA
orf19.2960	FRS2	0.07																	1.27553												Y	Y							1
orf19.2961	orf19.2961	-0.15																	0.265288
orf19.2962	orf19.2962	-1.48							3.124	5.182	1.118	3.505	2.08	1.999	7.96	3.611	Y	Y	-3.72091	1.691	0.52	0.707				Y													2
orf19.2963	orf19.2963	-0.01																	-0.30893
orf19.2964	orf19.2964	-0.17																	1.38355
orf19.2965	orf19.2965	0.31																	1.00299																	Y	Y	Y
orf19.2965.1	orf19.2965.1	-0.18																	0.183409
orf19.2966	orf19.2966	0.59																	1.08432
orf19.2967	TIF34	-0.22																	1.23603																	Y	Y	Y
orf19.2968	orf19.2968	0.73																	-3.45075
orf19.2969	RAD16	0.04																	-2.23037
orf19.297	DTD2	0.28																	1.02326
orf19.2970	LYS2	-0.35																	-1.28709
orf19.2971	orf19.2971	-0.1																	-0.321617
orf19.2972	PDE2	-1.33																	-1.64759	0.979						Y					Y								2
orf19.2973	orf19.2973	-0.29																	-0.927034
orf19.2974	YKT6	0.06																	-0.469534
orf19.2975	YPT7	-0.14																	-0.159382
orf19.2977	MIA40	-0.27																	0.927467
orf19.2978	orf19.2978	-0.73																	-0.241675
orf19.298	orf19.298	1.63																	NA
orf19.2980	orf19.2980	-0.14																	-0.575987
orf19.2982	orf19.2982	-0.48																	-0.845822
orf19.2983	CDC73	-0.51																	1.76855
orf19.2984	MST1	0.18																	1.08474
orf19.2985	orf19.2985	-0.09																	0.175973
orf19.2986	orf19.2986	0.22																	-1.29325
orf19.2987	orf19.2987	-0.19																	-0.262573	0.603						Y													1
orf19.2988	orf19.2988	-0.39																	0.115486	0.605						Y										Y	Y	Y	1
orf19.2989	GOR1	-3.33																	0.0477751								-1.072								Y		Y	Y
orf19.299	ECM14	0.13																	-0.932474																Y		Y	Y
orf19.2990	XOG1	0.55																	-2.89741	1.33						Y	-1.593											Y	1
orf19.2991	HOL1	-3.95																	-4.35844	1.329						Y													1
orf19.2992	RPP1A	0.17																	2.43758																	Y	Y	Y
orf19.2994	RPL13	0.14																	1.26496																	Y	Y	Y
orf19.2994.1	RPS16A	-0.06																	1.01081																	Y	Y	Y
orf19.2995	orf19.2995	-0.18																	-1.31008										0.862										1
orf19.2996	orf19.2996	-0.09																	-1.35427
orf19.2998	TSR2	-0.89																	-0.159171
orf19.30	SPF1	0.86																	-0.211297
orf19.300	AIP2	0.09																	0.220913
orf19.3000	ORC1	0.07																	0.0276684
orf19.3001	TEM1	-0.26																	0.0950556			0.871				Y													1
orf19.3002	RPS1	0.07																	1.49609			0.871				Y													1
orf19.3003	orf19.3003	0.24																	-0.391927																	Y	Y	Y
orf19.3003.1	RPL6	-0.03																	1.25238								1.194									Y	Y	Y
orf19.3004	orf19.3004	-0.47																	-0.882356																Y		Y	Y
orf19.3006	GGA2	-0.05																	1.09137
orf19.3007	orf19.3007	-0.54																	-0.230447
orf19.3007.2	orf19.3007.2	-1.55																	1.17355								-1.156											Y
orf19.3008	COQ4	-0.24																	0.185873
orf19.3009	orf19.3009	0.03																	-1.16833
orf19.301	PGA18	-0.25																	-1.03455	1.058						Y										Y	Y	Y	1
orf19.3010	orf19.3010	0.12																	0.55929
orf19.3010.1	ECM33	0.14							1.014	0.729							Y	Y	-0.0614253	1.287	0.86	0.899	1.475	1.366		Y										Y	Y	Y	2
orf19.3012	ARO80	-0.02																	-0.718691
orf19.3013	CDC12	0.36																	0.779175
orf19.3014	BMH1	0.25																	1.32733
orf19.3015	ARX1	-0.67																	-0.662065								1.558											Y
orf19.3016	orf19.3016	-0.36																	0.275112
orf19.3018	SPP1	-0.25																	-0.494857
orf19.3019	orf19.3019	0.01																	-1.59212
orf19.302	orf19.302	-0.46																	-0.560001	1.296						Y													1
orf19.3021	orf19.3021	-0.33																	-2.39962
orf19.3022	orf19.3022	0.27																	0.465626
orf19.3023	NGG1	-0.33																	-0.171431
orf19.3026	MAS1	-0.19																	0.27645
orf19.3027	orf19.3027	-0.19																	1.20016
orf19.3029	orf19.3029	0.97																	-2.58378
orf19.3030	orf19.3030	-0.59																	-1.5739
orf19.3031	SEC62	0.39																	0.00764665
orf19.3034	RLI1	0.27																	-0.317081								2.1635			1.094								Y	1
orf19.3035	orf19.3035	-0.39																	0.0454745											1.094									1
orf19.3037	orf19.3037	0.14																	0.742651																	Y	Y	Y
orf19.3038	TPS2	-0.45																	0.443428								-1.5925				Y				Y		Y	Y	1
orf19.304	orf19.304	-0.83																	-1.46967
orf19.3040	EHT1	-2.4							1.33	0.805		0.632					Y	Y	0.650769	1.577						Y		1.85											3
orf19.3041	orf19.3041	-0.01																	-0.486365
orf19.3042	orf19.3042	-0.89																	0.415069
orf19.3043	orf19.3043	-1.36																	0.675559		0.562				0.41	Y													1
orf19.3045	orf19.3045	-0.38																	0.910561
orf19.3047	orf19.3047	-0.52																	-0.297766
orf19.3048	orf19.3048	0.29																	2.27277	0.71						Y													1
orf19.3049	orf19.3049	0.49																	-1.2538
orf19.305	orf19.305	0.59																	-0.00240637
orf19.3050	AGE1	-0.34																	-0.684368
orf19.3051	orf19.3051	0.5																	1.10595
orf19.3052	YPT1	-0.03																	-0.278278																Y		Y	Y
orf19.3053	orf19.3053	-0.21																	0.998626													Y				Y	Y	Y	1
orf19.3054	RPN3	-0.2																	0.821762													Y							1
orf19.3055	MED17	-0.46																	0.577214
orf19.3057	orf19.3057	0																	-0.286945
orf19.3058	COQ6	0.22																	0.76029
orf19.3059	SUA71	-0.34																	-1.23091																Y		Y	Y
orf19.3059.1	orf19.3059.1	-0.23																	NA
orf19.306	USO5	-0.06																	0.243578
orf19.3060	orf19.3060	0.54																	1.12973
orf19.3061	IMP1	-0.25																	0.288058
orf19.3061.1	orf19.3061.1	0.37																	0.948217
orf19.3062	orf19.3062	0.29																	-1.44751
orf19.3063	HFL1	-0.28																	0.00739788
orf19.3064	MRPL27	0																	0.268854
orf19.3064.1	orf19.3064.1	0.02																	NA
orf19.3065	DAO1	0.58							0.858								Y	Y	0.482821																				1
orf19.3066	ENG1	1.02							0.858								Y	Y	0.844583													Y							2
orf19.307	orf19.307	-0.51																	1.08341
orf19.3071	MIH1	-0.44							1.005								Y	Y	-0.583475	1.593						Y													2
orf19.3073	orf19.3073	0.6																	NA
orf19.3074	TLO10	-0.26																	-0.180598																	Y	Y	Y
orf19.3076	orf19.3076	-0.29																	-0.588193
orf19.3077	VID21	-0.59																	2.83846
orf19.308	orf19.308	-3.61																	-1.2941
orf19.3080	orf19.3080	0.56																	-0.531154
orf19.3083	orf19.3083	-0.57																	2.40995
orf19.3084	orf19.3084	-0.88																	0.179608
orf19.3086	SEC10	-0.04																	0.741946
orf19.3087	UBI3	0.1																	1.53133	0.911						Y										Y	Y	Y	1
orf19.3087.1	orf19.3087.1	-0.86																	-0.670346	0.911						Y													1
orf19.3087.2	orf19.3087.2	-0.05																	NA
orf19.3088	orf19.3088	0.44																	-1.66875
orf19.3089	orf19.3089	-0.08																	-2.14498
orf19.309	DAL5	-0.7												0.779			Y	Y	-0.962751																				1
orf19.3091	orf19.3091	-0.14																	-0.925823
orf19.3093	MSH2	0.33																	-1.03562
orf19.3097	PDA1	0.57																	1.61854																	Y	Y	Y
orf19.3098	orf19.3098	-0.28																	-1.13521
orf19.3099	TRP4	-0.5																	0.761205
orf19.31	orf19.31	1.36																	-2.25798
orf19.310	orf19.310	-2.04																	NA
orf19.3100	orf19.3100	0.32																	0.503535
orf19.3102	CTA6	-0.43																	-0.710259
orf19.3103	orf19.3103	-0.41																	-0.742924
orf19.3104	YDC1	-1.54																	0.0149464
orf19.3105	orf19.3105	-0.43																	-2.06109
orf19.3106	MET16	-0.64																	0.817531													Y							1
orf19.3107	orf19.3107	-0.45																	-1.22701													Y							1
orf19.3108	orf19.3108	0.21																	-1.35803																Y		Y	Y
orf19.3109	orf19.3109	-1.18																	-3.8073
orf19.3110	orf19.3110	-0.82																	-3.14785
orf19.3111	PRA1	-0.37																	-10.0143								-7.8505											Y
orf19.3112	ZRT1	-0.42																	-10.8056								-6.617											Y
orf19.3113	orf19.3113	-0.76																	-1.88487
orf19.3114	orf19.3114	-0.88																	-1.64768
orf19.3115	orf19.3115	-1.26																	-1.90567
orf19.3116	EXM2	-0.34																	-0.198603
orf19.3117	CSA2	-1.09																	NA	1.05						Y	-5.305	2.35										Y	2
orf19.3120	orf19.3120	-2.07																	-0.619574
orf19.3121	GST1	5																	NA
orf19.3122	ARR3	0.41							1.322								Y	Y	-2.41801													Y							2
orf19.3122.2	orf19.3122.2	-0.05							1.322								Y	Y	-0.773451													Y							2
orf19.3123	RPT5	-0.09																	0.507804
orf19.3123.2	orf19.3123.2	0.22																	1.34781																	Y	Y	Y
orf19.3124	orf19.3124	-0.58																	0.230472								1.1815											Y
orf19.3125	orf19.3125	0.27																	-0.442965
orf19.3126	CCT6	-0.02																	1.49482
orf19.3127	CZF1	2.83	0.613					Y	2.52	2.664	1.763	2.308	1.24	0.723	14.83	2.186	Y	Y	-3.01052	0.903	0.901	1.979	0.922	1.616		Y								Y					3
orf19.3128	orf19.3128	-0.08																	0.333368
orf19.3129	orf19.3129	-0.11																	1.18622																	Y	Y	Y
orf19.313	DAL4	-0.23																	NA			1.058				Y													1
orf19.3130	orf19.3130	-0.34																	-0.747162
orf19.3131	OYE32	0.79																	-2.44886																	Y	Y	Y
orf19.3132	orf19.3132	0.12																	-1.19714
orf19.3133	GUT2	0.65																	-1.256	1.122	0.571	1.037	0.736			Y													1
orf19.3134	orf19.3134	0.46																	-3.19698	1.122	0.571	1.686	0.736			Y													1
orf19.3135	orf19.3135	0.36																	-0.487937	1.122	0.571	1.686	0.736			Y					Y								2
orf19.3136	orf19.3136	-0.2																	-0.948481
orf19.3138	NOP1	-0.85																	2.10032								1.054									Y	Y	Y
orf19.3139	orf19.3139	-1.1																	0.21471
orf19.314	orf19.314	-0.03																	-1.00507			1.058				Y													1
orf19.3140	orf19.3140	-0.4																	NA
orf19.3140.1	orf19.3140.1	-0.1																	0.0748225
orf19.3141	orf19.3141	0.37																	0.00863523
orf19.3142	orf19.3142	-0.35																	-1.00474
orf19.3147	orf19.3147	-0.4																	0.832657
orf19.3148	orf19.3148	0.08							1.083								Y	Y	0.863851	2.41				2.009		Y													2
orf19.3149	LSP1	-0.22			0.696			Y						1.378			Y	Y	0.342929																Y		Y	Y	1
orf19.315	orf19.315	-0.25																	0.432336
orf19.3150	GRE2	-0.51																	-1.78349
orf19.3151	orf19.3151	0.94																	-0.804529
orf19.3152	AMO2	0.39																	-0.676541
orf19.3153	MSS4	-0.58																	-1.45036
orf19.3154	orf19.3154	0.11																	0.491523
orf19.3156	orf19.3156	-0.64		0.582	0.694		0.683	Y	1.287	0.894		1.034		0.914		1.235	Y	Y	1.96535	1.723						Y													2
orf19.3158	orf19.3158	-0.68																	-0.423015
orf19.3159	UTP20	-0.96																	-0.446878	1.723						Y													1
orf19.3159.4	orf19.3159.4	-0.23																	NA
orf19.316	SEC13	0																	2.1232
orf19.3160	HSP12	-0.23																	NA								-2.658								Y		Y	Y
orf19.3161	orf19.3161	-0.64																	-0.590868
orf19.3163	orf19.3163	0.03																	-0.807613
orf19.3166	orf19.3166	0.33																	-0.0856795
orf19.3167	orf19.3167	0.36																	1.3561								1.089											Y
orf19.3168	RPN8	-0.23																	1.24276																	Y	Y	Y
orf19.3169	orf19.3169	-0.73																	-0.736877
orf19.317	PNP1	-0.25																	1.30561
orf19.3170	orf19.3170	-0.35																	-0.959226
orf19.3171	ACH1	0.11		0.58				Y						1.191			Y	Y	0.0162959												Y								2
orf19.3172	orf19.3172	-1.54																	NA
orf19.3173	orf19.3173	0.34																	0.948055
orf19.3174	CDC24	0.48																	1.09116
orf19.3175	orf19.3175	-0.77																	-1.02348								2.635											Y
orf19.3176	RIM21	-0.23																	-1.77466																Y		Y	Y
orf19.3177	orf19.3177	-0.23																	0.518099
orf19.3178	orf19.3178	-0.2																	-0.234332
orf19.318	orf19.318	0.44																	0.200104
orf19.3180	orf19.3180	-0.43																	-0.646113
orf19.3181.1	orf19.3181.1	-0.1																	-1.48989
orf19.3182	GIS2	-1.99																	1.2354								2.1935											Y
orf19.3183	orf19.3183	-0.11																	0.113625
orf19.3184	orf19.3184	-0.03																	-0.346693
orf19.3185	orf19.3185	-0.32																	0.464522
orf19.3186	orf19.3186	-0.23																	0.318532
orf19.3187	ZNC1	-0.1																	-1.48921
orf19.3188	TAC1	-0.28																	-2.06598									2											1
orf19.319	orf19.319	0.09																	0.025102
orf19.3190	HAL9	-1.47							1.126								Y	Y	-1.28274			1.066				Y													2
orf19.3192	STI1	0.04																	-1.08981
orf19.3193	FCR3	0.43																	-0.661925	0.941	0.859		1.199			Y					Y	Y							2
orf19.3195	HIP1	-1.18																	-1.94765	0.936	0.859		1.199			Y					Y	Y			Y		Y	Y	2
orf19.3196	orf19.3196	-0.75																	-4.36373
orf19.3197	PAP1	-0.14																	1.15202
orf19.3198	OBPA	-0.32																	0.873789																	Y	Y	Y
orf19.3199	PIKA	-0.2																	0.439531
orf19.320	orf19.320	-1.02																	-2.328
orf19.3200	MTLA2	-0.47																	-2.21511
orf19.3201	MTLA1	0.61																	-1.59974
orf19.3202	orf19.3202	0.3																	-1.74548
orf19.3203	RCY1	0.09																	-0.692168
orf19.3204	orf19.3204	0.6																	-1.48564
orf19.3205	orf19.3205	-0.03																	0.210864
orf19.3206	CCT7	-0.25																	0.501347																	Y	Y	Y
orf19.3207	CCN1	0.41																	0.178857	0.702		0.716				Y													1
orf19.3208	DAL52	-1.74																	-1.81125	1.35						Y													1
orf19.3209	FGR42	-1.03																	-1.54219	2.974			0.779			Y													1
orf19.321	orf19.321	-1.17																	0.744046													Y							1
orf19.3210	orf19.3210	-0.07																	-2.42034
orf19.3211	RCF3	-0.24																	0.466732
orf19.3212	MID1	-0.12																	-0.341111
orf19.3213	orf19.3213	-0.41							0.938								Y	Y	-1.55214																				1
orf19.3214	orf19.3214	1.03																	-1.78254
orf19.3215	orf19.3215	0.21																	0.52702													Y			Y		Y	Y	1
orf19.3216	orf19.3216	0							1.328	0.8		0.642				0.86	Y	Y	-0.713636	1.671						Y													2
orf19.3218	orf19.3218	0.22							1.328	0.8		0.642				0.86	Y	Y	0.0844654	1.786						Y													2
orf19.3219	orf19.3219	0.77																	-2.52626																Y		Y	Y
[truncated: 4,201 more rows]

## Sheet: Tab3_Inter- vs Intra-circuit
Regulator	Total Targets	Inter	%inter	%intra
TYE7	19	15	78.9474	21.0526
ZCF21	12	9	75	25
BCR1	14	10	71.4286	28.5714
BRG1	15	10	66.6667	33.3333
RTG1/3	12	8	66.6667	33.3333
EFG1_BF	18	11	61.1111	38.8889
NDT80	22	13	59.0909	40.9091
SEF1	2	1	50	50
WOR1	15	7	46.6667	53.3333
TEC1	9	4	44.4444	55.5556
WOR2	14	6	42.8571	57.1429
EFG1_WO	12	5	41.6667	58.3333
SSN6	13	5	38.4615	61.5385
AHR1	10	3	30	70
WOR4	10	3	30	70
ROB1	7	2	28.5714	71.4286
CZF1	8	2	25	75
WOR3	8	1	12.5	87.5
HAP43	1	0	0	100
HMS1	3	0	0	100
SFU1	1	0	0	100

## Sheet: Tab4_Cytoscape Interactions
Source	Network	Target	Interaction Type
BCR1	Biofilm	CZF1	inter
BCR1	Biofilm	BRG1	intra
BCR1	Biofilm	ZCF21	inter
BCR1	Biofilm	WOR3	inter
BCR1	Biofilm	SFU1	inter
BCR1	Biofilm	WOR1	inter
BCR1	Biofilm	TYE7	inter
BCR1	Biofilm	TEC1	intra
BCR1	Biofilm	WOR2	inter
BCR1	Biofilm	EFG1	intra
BCR1	Biofilm	WOR4	inter
BCR1	Biofilm	SSN6	inter
BCR1	Biofilm	BCR1	intra
BCR1	Biofilm	AHR1	inter
BRG1	Biofilm	FLO8	intra
BRG1	Biofilm	CZF1	inter
BRG1	Biofilm	BRG1	intra
BRG1	Biofilm	ZCF21	inter
BRG1	Biofilm	WOR3	inter
BRG1	Biofilm	SFU1	inter
BRG1	Biofilm	WOR1	inter
BRG1	Biofilm	TYE7	inter
BRG1	Biofilm	TEC1	intra
BRG1	Biofilm	WOR2	inter
BRG1	Biofilm	EFG1	intra
BRG1	Biofilm	WOR4	inter
BRG1	Biofilm	SSN6	inter
BRG1	Biofilm	BCR1	intra
BRG1	Biofilm	AHR1	inter
EFG1	Biofilm	FLO8	intra
EFG1	Biofilm	NDT80	intra
EFG1	Biofilm	CZF1	inter
EFG1	Biofilm	BRG1	intra
EFG1	Biofilm	ZCF21	inter
EFG1	Biofilm	WOR3	inter
EFG1	Biofilm	SFU1	inter
EFG1	Biofilm	WOR1	inter
EFG1	Biofilm	TYE7	inter
EFG1	Biofilm	ROB1	intra
EFG1	Biofilm	TEC1	intra
EFG1	Biofilm	WOR2	inter
EFG1	Biofilm	EFG1	intra
EFG1	Biofilm	WOR4	inter
EFG1	Biofilm	SSN6	inter
EFG1	Biofilm	BCR1	intra
EFG1	Biofilm	AHR1	inter
EFG1	Biofilm	HMS1	inter
FLO8	Biofilm	FLO8	intra
FLO8	Biofilm	RFX2	intra
FLO8	Biofilm	BRG1	intra
FLO8	Biofilm	NDT80	intra
FLO8	Biofilm	EFG1	intra
FLO8	Biofilm	GAL4	intra
GAL4	Biofilm	BCR1	intra
NDT80	Biofilm	FLO8	intra
NDT80	Biofilm	NDT80	intra
NDT80	Biofilm	CZF1	inter
NDT80	Biofilm	SEF1	inter
NDT80	Biofilm	BRG1	intra
NDT80	Biofilm	ZCF21	inter
NDT80	Biofilm	RFX2	intra
NDT80	Biofilm	WOR3	inter
NDT80	Biofilm	SFU1	inter
NDT80	Biofilm	WOR1	inter
NDT80	Biofilm	TYE7	inter
NDT80	Biofilm	ROB1	intra
NDT80	Biofilm	GAL4	intra
NDT80	Biofilm	TEC1	intra
NDT80	Biofilm	WOR2	inter
NDT80	Biofilm	EFG1	intra
NDT80	Biofilm	WOR4	inter
NDT80	Biofilm	SSN6	inter
NDT80	Biofilm	HAP43	inter
NDT80	Biofilm	BCR1	intra
NDT80	Biofilm	AHR1	inter
NDT80	Biofilm	HMS1	inter
RFX2	Biofilm	RFX2	intra
RFX2	Biofilm	BRG1	intra
RFX2	Biofilm	ROB1	intra
RFX2	Biofilm	NDT80	intra
RFX2	Biofilm	FLO8	intra
ROB1	Biofilm	BRG1	intra
ROB1	Biofilm	ZCF21	inter
ROB1	Biofilm	SFU1	inter
ROB1	Biofilm	ROB1	intra
ROB1	Biofilm	TEC1	intra
ROB1	Biofilm	EFG1	intra
ROB1	Biofilm	BCR1	intra
TEC1	Biofilm	CZF1	inter
TEC1	Biofilm	BRG1	intra
TEC1	Biofilm	SFU1	inter
TEC1	Biofilm	ROB1	intra
TEC1	Biofilm	TEC1	intra
TEC1	Biofilm	EFG1	intra
TEC1	Biofilm	SSN6	inter
TEC1	Biofilm	BCR1	intra
TEC1	Biofilm	AHR1	inter
HAP43	Commensal	SFU1	intra
HMS1	Commensal	ZCF21	intra
HMS1	Commensal	TYE7	intra
HMS1	Commensal	HMS1	intra
RTG1/3	Commensal	NDT80	inter
RTG1/3	Commensal	BRG1	inter
RTG1/3	Commensal	ZCF21	intra
RTG1/3	Commensal	SFU1	intra
RTG1/3	Commensal	TYE7	intra
RTG1/3	Commensal	ROB1	inter
RTG1/3	Commensal	GAL4	inter
RTG1/3	Commensal	TEC1	inter
RTG1/3	Commensal	WOR4	inter
RTG1/3	Commensal	SSN6	inter
RTG1/3	Commensal	AHR1	inter
RTG1/3	Commensal	HMS1	intra
SEF1	Commensal	GAL4	inter
SEF1	Commensal	HAP43	intra
SFU1	Commensal	SEF1	intra
TYE7	Commensal	FLO8	inter
TYE7	Commensal	NDT80	inter
TYE7	Commensal	CZF1	inter
TYE7	Commensal	BRG1	inter
TYE7	Commensal	ZCF21	intra
TYE7	Commensal	WOR3	inter
TYE7	Commensal	SFU1	intra
TYE7	Commensal	WOR1	inter
TYE7	Commensal	TYE7	intra
TYE7	Commensal	ROB1	inter
TYE7	Commensal	GAL4	inter
TYE7	Commensal	TEC1	inter
TYE7	Commensal	WOR2	inter
TYE7	Commensal	EFG1	inter
TYE7	Commensal	WOR4	inter
TYE7	Commensal	SSN6	inter
TYE7	Commensal	BCR1	inter
TYE7	Commensal	AHR1	inter
TYE7	Commensal	HMS1	intra
ZCF21	Commensal	BRG1	inter
ZCF21	Commensal	ZCF21	intra
ZCF21	Commensal	RFX2	inter
ZCF21	Commensal	TYE7	intra
ZCF21	Commensal	ROB1	inter
ZCF21	Commensal	GAL4	inter
ZCF21	Commensal	TEC1	inter
ZCF21	Commensal	WOR2	inter
ZCF21	Commensal	EFG1	inter
ZCF21	Commensal	SSN6	inter
ZCF21	Commensal	AHR1	inter
ZCF21	Commensal	HMS1	intra
AHR1	Opaque	CZF1	intra
AHR1	Opaque	BRG1	inter
AHR1	Opaque	WOR3	intra
AHR1	Opaque	WOR1	intra
AHR1	Opaque	TYE7	inter
AHR1	Opaque	TEC1	inter
AHR1	Opaque	WOR2	intra
AHR1	Opaque	EFG1	intra
AHR1	Opaque	WOR4	intra
AHR1	Opaque	AHR1	intra
CZF1	Opaque	CZF1	intra
CZF1	Opaque	BRG1	inter
CZF1	Opaque	WOR3	intra
CZF1	Opaque	WOR1	intra
CZF1	Opaque	WOR2	intra
CZF1	Opaque	EFG1	intra
CZF1	Opaque	WOR4	intra
EFG1	Opaque	CZF1	intra
EFG1	Opaque	BRG1	inter
EFG1	Opaque	RFX2	inter
EFG1	Opaque	WOR3	intra
EFG1	Opaque	SFU1	inter
EFG1	Opaque	WOR1	intra
EFG1	Opaque	WOR2	intra
EFG1	Opaque	EFG1	intra
EFG1	Opaque	WOR4	intra
EFG1	Opaque	SSN6	intra
EFG1	Opaque	BCR1	inter
SSN6	Opaque	CZF1	intra
SSN6	Opaque	BRG1	inter
SSN6	Opaque	RFX2	inter
SSN6	Opaque	WOR3	intra
SSN6	Opaque	SFU1	inter
SSN6	Opaque	WOR1	intra
SSN6	Opaque	TEC1	inter
SSN6	Opaque	WOR2	intra
SSN6	Opaque	EFG1	intra
SSN6	Opaque	WOR4	intra
SSN6	Opaque	SSN6	intra
SSN6	Opaque	BCR1	inter
SSN6	Opaque	AHR1	intra
WOR1	Opaque	CZF1	intra
WOR1	Opaque	BRG1	inter
WOR1	Opaque	ZCF21	inter
WOR1	Opaque	RFX2	inter
WOR1	Opaque	WOR3	intra
WOR1	Opaque	SFU1	inter
WOR1	Opaque	WOR1	intra
WOR1	Opaque	ROB1	inter
WOR1	Opaque	TEC1	inter
WOR1	Opaque	WOR2	intra
WOR1	Opaque	EFG1	intra
WOR1	Opaque	WOR4	intra
WOR1	Opaque	SSN6	intra
WOR1	Opaque	BCR1	inter
WOR1	Opaque	AHR1	intra
WOR2	Opaque	CZF1	intra
WOR2	Opaque	BRG1	inter
WOR2	Opaque	ZCF21	inter
WOR2	Opaque	RFX2	inter
WOR2	Opaque	WOR3	intra
WOR2	Opaque	SFU1	inter
WOR2	Opaque	WOR1	intra
WOR2	Opaque	TEC1	inter
WOR2	Opaque	WOR2	intra
WOR2	Opaque	EFG1	intra
WOR2	Opaque	WOR4	intra
WOR2	Opaque	SSN6	intra
WOR2	Opaque	BCR1	inter
WOR2	Opaque	AHR1	intra
WOR3	Opaque	CZF1	intra
WOR3	Opaque	BRG1	inter
WOR3	Opaque	WOR3	intra
WOR3	Opaque	WOR1	intra
WOR3	Opaque	WOR2	intra
WOR3	Opaque	EFG1	intra
WOR3	Opaque	WOR4	intra
WOR3	Opaque	AHR1	intra
WOR4	Opaque	CZF1	intra
WOR4	Opaque	BRG1	inter
WOR4	Opaque	WOR3	intra
WOR4	Opaque	WOR1	intra
WOR4	Opaque	TEC1	inter
WOR4	Opaque	WOR2	intra
WOR4	Opaque	EFG1	intra
WOR4	Opaque	WOR4	intra
WOR4	Opaque	BCR1	inter
WOR4	Opaque	AHR1	intra
AHR1	White	BRG1	inter
AHR1	White	TEC1	inter
AHR1	White	WOR2	inter
AHR1	White	EFG1	intra
AHR1	White	AHR1	intra
CZF1	White	CZF1	intra
CZF1	White	BRG1	inter
CZF1	White	TYE7	inter
CZF1	White	WOR2	inter
CZF1	White	EFG1	intra
CZF1	White	WOR4	intra
EFG1	White	WOR1	inter
EFG1	White	TYE7	inter
EFG1	White	TEC1	inter
EFG1	White	WOR2	inter
EFG1	White	EFG1	intra
EFG1	White	BCR1	inter
SSN6	White	TEC1	inter
SSN6	White	AHR1	intra
WOR4	White	BRG1	inter
WOR4	White	WOR1	inter
